# Supplementary material for: High Prevalence and Genotype Diversity of Anal HPV Infection among MSM in Northern Thailand
Source: PLoS One. 2015 May 1;10(5):e0124499. doi: 10.1371/journal.pone.0124499 (PMC4416722; doi:10.1371/journal.pone.0124499)
Supplement: S1 Dataset — (XLS) [file pone.0124499.s001.xls]

## Sheet: Sheet1
ptid	c1age	c1status	c4sxpay	c4sxproft	c4sxtime	c5sxsymtm	c5trim	dssxtrt_q42	totsx	fnl_sextype	fnl_agegrp	fnl_occ	fnl_race	fnl_role	fnl_sxpay	fnl_sxproft	nwgrp_totsx	use_sxalc	use_educ	anal_lst6m	cdm_lst6m	num_highrisk	num_risk	hi_16_18	fnl_hpv	p7	p9	p4	fnl_hiv	new_hpv	hpv_linear	grp_numrisk	hilo_hpv	grp_hirisk	fnl_sxsymtm	use_alc	use_role	grp2_totsx	use_sxtime	use_hormone	new_sxalc	new_pnsxalc	use_sxproft	newtotsx_fml	new_UAIgrp	new_UAIgrp_rg	new_UAIgrp_cs	highrisk
1	28	single	no	no	1 time/mon or less	no	no		2	Gay	20-29	employ	Thai	receptive	never	never	2-4	Never	any university	yes	all the time	1	2	yes	HPV +	yes	yes	yes	HIV -	HPV+	HPV +	2	both	1	no	no	Receptive Only	2 or more	<=1 /m or 1-2/wk	no	Never/Sometime	Never/Sometime	no	0-1	UAI=no(use cdm all time)	No sx partner/no analsx	UAI=no(use cdm all time)	Yes
2	25	has partner	no	no	3-4 time/wk	no	no		3	Gay	20-29	employ	Thai	both	never	never	2-4	sometimes	any university	yes	not all the time	2	3	yes	HPV +	yes	yes	yes	HIV -	HPV+	HPV +	3-5	both	2	no	yes	Insertive&Both	2 or more	everday or 3-4/wk	no	Never/Sometime	Never/Sometime	no	0-1	UAI=yes(nt use cdm alltime)	UAI=yes(nt use cdm alltime)	UAI=no(use cdm all time)	Yes
3	25	single	no	no	everyday	no	no		1	TG	20-29	employ	Thai	receptive	never	never	1	Never	any university	yes	not all the time	0	1	no	HPV +	no	no	no	HIV -	HPV+	HPV +	1	only low risk	none	no	yes	Receptive Only	0-1	everday or 3-4/wk	yes	Never/Sometime	Never/Sometime	no	0-1	UAI=yes(nt use cdm alltime)	UAI=yes(nt use cdm alltime)	No sx partner/no analsx	No
4	23	has partner	no	yes	3-4 time/wk	no	no		10	Gay	20-29	student	Thai	both	never	1 yr or less	5 or more	Never	any university	yes	all the time	3	4	yes	HPV +	yes	yes	yes	HIV -	HPV+	HPV +	3-5	both	3-5	no	yes	Insertive&Both	2 or more	everday or 3-4/wk	no	Never/Sometime	Never/Sometime	yes	0-1	UAI=no(use cdm all time)	UAI=no(use cdm all time)	UAI=no(use cdm all time)	Yes
5	44	single	yes	no	1 time/mon or less	yes	no	not see doctor	2	Gay	40 or more	employ	Thai	receptive	1 yr or less	never	2-4	Never	any secondary	yes	all the time	2	4	yes	HPV +	yes	yes	yes	HIV +	HPV+	HPV +	3-5	both	2	yes	yes	Receptive Only	2 or more	<=1 /m or 1-2/wk	no	Never/Sometime	Never/Sometime	no	0-1	UAI=no(use cdm all time)	UAI=no(use cdm all time)	UAI=no(use cdm all time)	Yes
6	31	single	no	no	1-2 times/wk	no	no		5	Gay	30-39	employ	Thai	both	never	never	5 or more	sometimes	any university	yes	all the time	2	2	yes	HPV +	yes	yes	yes	HIV -	HPV+	HPV +	2	only high risk	2	no	yes	Insertive&Both	2 or more	<=1 /m or 1-2/wk	yes	Never/Sometime	Never/Sometime	no	0-1	UAI=no(use cdm all time)	UAI=no(use cdm all time)	UAI=no(use cdm all time)	Yes
7	44	single	yes	no	1-2 times/wk	yes	no	see doctor	25	Gay	40 or more	unemploy	Thai	both	> 1 yr	never	5 or more	sometimes	any vocational	yes	not all the time	4	7	yes	HPV +	yes	yes	yes	HIV +	HPV+	HPV +	6-8	both	3-5	yes	yes	Insertive&Both	2 or more	<=1 /m or 1-2/wk	no	Never/Sometime	Never/Sometime	no	0-1	UAI=yes(nt use cdm alltime)	UAI=yes(nt use cdm alltime)	UAI=yes(nt use cdm alltime)	Yes
8	41	has partner	yes	no	1 time/mon or less	yes	no	see doctor	3	Gay	40 or more	employ	Thai	receptive	> 1 yr	never	2-4	Never	any university	yes	not all the time	2	7	yes	HPV +	yes	yes	yes	HIV +	HPV+	HPV +	6-8	both	2	yes	yes	Receptive Only	2 or more	<=1 /m or 1-2/wk	yes	Never/Sometime	Never/Sometime	no	0-1	UAI=yes(nt use cdm alltime)	UAI=no(use cdm all time)	UAI=yes(nt use cdm alltime)	Yes
9	42	single	no	no	3-4 time/wk	no	no		5	TG	40 or more	employ	Thai	both	never	never	5 or more	sometimes	any university	yes	not all the time			no	HPV -	no	no	no	HIV -	HPV-	HPV -	none	none	none	no	yes	Insertive&Both	2 or more	everday or 3-4/wk	no	Never/Sometime	Never/Sometime	no	0-1	UAI=yes(nt use cdm alltime)	UAI=yes(nt use cdm alltime)	UAI=no(use cdm all time)	No
10	32	has partner	yes	yes	3-4 time/wk	no	no		7	TG	30-39	employ	Thai	receptive	1 yr or less	1 yr or less	5 or more	sometimes	any secondary	yes	not all the time			no		no	no	no	HIV +						no	yes	Receptive Only	2 or more	everday or 3-4/wk	yes	Never/Sometime	Never/Sometime	yes	0-1	UAI=yes(nt use cdm alltime)	UAI=yes(nt use cdm alltime)	UAI=yes(nt use cdm alltime)	No
11	40	single	yes	no	3-4 time/wk	no	no		1	TG	40 or more	employ	Thai	receptive	1 yr or less	never	1	sometimes	any university	yes	all the time	1	4	no	HPV +	no	no	no	HIV +	HPV+	HPV +	3-5	both	1	no	yes	Receptive Only	0-1	everday or 3-4/wk	yes	Never/Sometime	Never/Sometime	no	0-1	UAI=no(use cdm all time)	UAI=no(use cdm all time)	No sx partner/no analsx	Yes
12	31	single	no	no	1-2 times/wk	no	no		0	Gay	30-39	employ	Thai	both	never	never	None	Never	any university	no sex at all		6	9	yes	HPV +	yes	yes	yes	HIV unknown	HPV+	HPV +	>=9	both	6-8	no	yes	Insertive&Both	0-1	<=1 /m or 1-2/wk	no	Never/Sometime	Never/Sometime	no		No sx partner/no analsx	No sx partner/no analsx	No sx partner/no analsx	Yes
13	28	single	no	no	1 time/mon or less	no	no		3	TG	20-29	employ	Thai	receptive	never	never	2-4	Never	any vocational	yes	not all the time	4	4	yes	HPV +	yes	yes	yes	HIV +	HPV+	HPV +	3-5	only high risk	3-5	no	yes	Receptive Only	2 or more	<=1 /m or 1-2/wk	yes	Never/Sometime	Never/Sometime	no	0-1	UAI=yes(nt use cdm alltime)	No sx partner/no analsx	UAI=yes(nt use cdm alltime)	Yes
14	26	single	no	no	1-2 times/wk	no	no		3	TG	20-29	employ	Thai	receptive	never	never	2-4	Never	none	yes	all the time	4	7	no	HPV +	yes	yes	no	HIV +	HPV+	HPV +	6-8	both	3-5	no	no	Receptive Only	2 or more	<=1 /m or 1-2/wk	no	Never/Sometime	Never/Sometime	no	0-1	UAI=no(use cdm all time)	No sx partner/no analsx	UAI=no(use cdm all time)	Yes
15	43	single	no	no	1-2 times/wk	no	no		2	TG	40 or more	employ	Thai	both	never	never	2-4	sometimes	any secondary	yes	not all the time	1	1	no	HPV +	yes	yes	no	HIV +	HPV+	HPV +	1	only high risk	1	no	yes	Insertive&Both	2 or more	<=1 /m or 1-2/wk	yes	Never/Sometime	Never/Sometime	no	0-1	UAI=yes(nt use cdm alltime)	UAI=yes(nt use cdm alltime)	UAI=yes(nt use cdm alltime)	Yes
16	38	single	no	no	1 time/mon or less	yes	yes	not see doctor		Gay	30-39	employ	Thai	both	never	never		Never	any secondary		all the time	3	4	yes	HPV +	yes	yes	yes	HIV +	HPV+	HPV +	3-5	both	3-5	yes	yes	Insertive&Both		<=1 /m or 1-2/wk	no	Never/Sometime	Never/Sometime	no			No sx partner/no analsx		Yes
17	32	single	no	no	1 time/mon or less	no	no		2	Gay	30-39	employ	Thai	receptive	never	never	2-4	sometimes	any university	yes	all the time	2	5	no	HPV +	no	yes	yes	HIV +	HPV+	HPV +	3-5	both	2	no	yes	Receptive Only	2 or more	<=1 /m or 1-2/wk	no	Never/Sometime	Never/Sometime	no	0-1	UAI=no(use cdm all time)	No sx partner/no analsx	UAI=no(use cdm all time)	Yes
18	23	single	no	no	1 time/mon or less	no	no		1	Hetero/Bisex	20-29	student	Thai	both	never	never	1	sometimes	any university	yes	not all the time			no	HPV -	no	no	no	HIV -	HPV-	HPV -	none	none	none	no	yes	Insertive&Both	0-1	<=1 /m or 1-2/wk	no	Never/Sometime	Never/Sometime	no	0-1	UAI=yes(nt use cdm alltime)	No sx partner/no analsx	UAI=yes(nt use cdm alltime)	No
19	27	has partner	no	yes	everyday	no	no		1	TG	20-29	unemploy	Thai	receptive	never	> 1 yr	1	Never	any university	yes	not all the time	2	3	yes	HPV +	yes	yes	yes	HIV -	HPV+	HPV +	3-5	both	2	no	yes	Receptive Only	0-1	everday or 3-4/wk	yes	Never/Sometime	Never/Sometime	yes	0-1	UAI=yes(nt use cdm alltime)	UAI=yes(nt use cdm alltime)	No sx partner/no analsx	Yes
20	26	has partner	no	yes	everyday	no	no		3	Hetero/Bisex	20-29	employ	Thai	both	never	1 yr or less	2-4	Never	any vocational	yes	not all the time	0	1	no	HPV +	no	no	no	HIV -	HPV+	HPV +	1	only low risk	none	no	yes	Insertive&Both	2 or more	everday or 3-4/wk	no	Never/Sometime	Never/Sometime	yes	0-1	UAI=yes(nt use cdm alltime)	UAI=yes(nt use cdm alltime)	No sx partner/no analsx	No
21	22	single	no	no	1 time/mon or less	no	no		1	Gay	20-29	student	Thai	receptive	never	never	1	sometimes	any university	yes	all the time			no	HPV -	no	no	no	HIV -	HPV-	HPV -	none	none	none	no	yes	Receptive Only	0-1	<=1 /m or 1-2/wk	no	Never/Sometime	Never/Sometime	no	0-1	UAI=no(use cdm all time)	No sx partner/no analsx	UAI=no(use cdm all time)	No
22	31	single	no	no	1-2 times/wk	no	no		4	Hetero/Bisex	30-39	employ	Thai	both	never	never	2-4	sometimes	any university	yes	not all the time	4	6	yes	HPV +	yes	yes	yes	HIV +	HPV+	HPV +	6-8	both	3-5	no	yes	Insertive&Both	2 or more	<=1 /m or 1-2/wk	no	Never/Sometime	Never/Sometime	no	0-1	UAI=yes(nt use cdm alltime)	UAI=yes(nt use cdm alltime)	UAI=yes(nt use cdm alltime)	Yes
23	24	has partner	no	no	1 time/mon or less	no	no			Gay	20-29	employ	Thai	receptive	never	never		Never	any university		all the time	3	6	no	HPV +	yes	yes	yes	HIV -	HPV+	HPV +	6-8	both	3-5	no	no	Receptive Only		<=1 /m or 1-2/wk	no	Never/Sometime	Never/Sometime	no				No sx partner/no analsx	Yes
24	25	single	no	no	1 time/mon or less	no	no		2	Gay	20-29	employ	Thai	receptive	never	never	2-4	Never	any university	yes	all the time	6	7	yes	HPV +	yes	yes	yes	HIV +	HPV+	HPV +	6-8	both	6-8	no	yes	Receptive Only	2 or more	<=1 /m or 1-2/wk	no	Never/Sometime	Never/Sometime	no	0-1	UAI=no(use cdm all time)	No sx partner/no analsx	UAI=no(use cdm all time)	Yes
25	18	has partner	no	no	3-4 time/wk	no	no		1	Gay	<20	student	Thai	receptive	never	never	1	Never	any university	yes	all the time	2	3	no	HPV +	yes	yes	no	HIV +	HPV+	HPV +	3-5	both	2	no	yes	Receptive Only	0-1	everday or 3-4/wk	no	Never/Sometime	Never/Sometime	no	0-1	UAI=no(use cdm all time)	UAI=no(use cdm all time)	No sx partner/no analsx	Yes
26	22	single	no	no	1 time/mon or less	no	no		3	TG	20-29	student	Thai	receptive	never	never	2-4	Never	any university	yes	all the time	1	2	no	HPV +	no	no	no	HIV -	HPV+	HPV +	2	both	1	no	no	Receptive Only	2 or more	<=1 /m or 1-2/wk	yes	Never/Sometime	Never/Sometime	no	0-1	UAI=no(use cdm all time)	No sx partner/no analsx	UAI=no(use cdm all time)	Yes
27	37	single	yes	no	1 time/mon or less	no	no		4	Gay	30-39	employ	Thai	both	1 yr or less	never	2-4	sometimes	any vocational	yes	not all the time	2	5	no	HPV +	yes	yes	no	HIV +	HPV+	HPV +	3-5	both	2	no	no	Insertive&Both	2 or more	<=1 /m or 1-2/wk	no	Never/Sometime	Never/Sometime	no	0-1	UAI=yes(nt use cdm alltime)	UAI=yes(nt use cdm alltime)	UAI=yes(nt use cdm alltime)	Yes
28	32	has partner	no	no	1 time/mon or less	no	no		1	Gay	30-39	employ	Thai	receptive	never	never	1	Never	any university	yes	all the time	1	3	no	HPV +	yes	yes	no	HIV -	HPV+	HPV +	3-5	both	1	no	no	Receptive Only	0-1	<=1 /m or 1-2/wk	no	Never/Sometime	Never/Sometime	no	0-1	UAI=no(use cdm all time)	UAI=no(use cdm all time)	No sx partner/no analsx	Yes
29	21	single	no	yes	1 time/mon or less	no	no		1	TG	20-29	student	Thai	receptive	never	1 yr or less	1	sometimes	any university	yes	not all the time	3	7	no	HPV +	yes	yes	yes	HIV unknown	HPV+	HPV +	6-8	both	3-5	no	yes	Receptive Only	0-1	<=1 /m or 1-2/wk	yes	Never/Sometime	Never/Sometime	yes	0-1	UAI=yes(nt use cdm alltime)	No sx partner/no analsx	UAI=yes(nt use cdm alltime)	Yes
30	53	single	no	no	1 time/mon or less	no	no		6	Gay	40 or more	employ	Thai	receptive	never	never	5 or more	sometimes	any university	yes	all the time	3	6	yes	HPV +	yes	yes	yes	HIV +	HPV+	HPV +	6-8	both	3-5	no	yes	Receptive Only	2 or more	<=1 /m or 1-2/wk	no	Never/Sometime	Never/Sometime	no	0-1	UAI=no(use cdm all time)	UAI=no(use cdm all time)	UAI=no(use cdm all time)	Yes
31	54	single	no	no	1 time/mon or less	no	no		1	Gay	40 or more	employ	Thai	both	never	never	1	Never	any university	yes	all the time	1	2	no	HPV +	no	no	no	HIV unknown	HPV+	HPV +	2	both	1	no	no	Insertive&Both	0-1	<=1 /m or 1-2/wk	yes	Never/Sometime	Never/Sometime	no	0-1	UAI=no(use cdm all time)	No sx partner/no analsx	UAI=no(use cdm all time)	Yes
32	24	single	no	no	3-4 time/wk	no	no		3	TG	20-29	unemploy	Thai	receptive	never	never	2-4	Never	any secondary	yes	not all the time	1	4	no	HPV +	no	no	no	HIV -	HPV+	HPV +	3-5	both	1	no	yes	Receptive Only	2 or more	everday or 3-4/wk	yes	Never/Sometime	Never/Sometime	no	0-1	UAI=yes(nt use cdm alltime)	UAI=yes(nt use cdm alltime)	UAI=no(use cdm all time)	Yes
33	27	has partner	no	no	1-2 times/wk	no	no		4	TG	20-29	unemploy	Thai	receptive	never	never	2-4	Never	any vocational	yes	all the time	2	4	no	HPV +	yes	yes	no	HIV -	HPV+	HPV +	3-5	both	2	no	yes	Receptive Only	2 or more	<=1 /m or 1-2/wk	yes	Never/Sometime	Never/Sometime	no	0-1	UAI=no(use cdm all time)	UAI=no(use cdm all time)	UAI=no(use cdm all time)	Yes
34	27	single	no	no	1 time/mon or less	no	no		5	TG	20-29	employ	Thai	receptive	never	never	5 or more	almost	any vocational	yes	not all the time	2	6	no	HPV +	yes	yes	no	HIV -	HPV+	HPV +	6-8	both	2	no	yes	Receptive Only	2 or more	<=1 /m or 1-2/wk	yes	Everytime/Almost	Never/Sometime	no	0-1	UAI=yes(nt use cdm alltime)	UAI=yes(nt use cdm alltime)	UAI=yes(nt use cdm alltime)	Yes
35	38	single	yes	yes	3-4 time/wk	no	no		6	Gay	30-39	employ	Thai	receptive	1 yr or less	1 yr or less	5 or more	sometimes	any secondary	yes	not all the time	0	4	no	HPV +	no	no	no	HIV +	HPV+	HPV +	3-5	only low risk	none	no	yes	Receptive Only	2 or more	everday or 3-4/wk	no	Never/Sometime	Never/Sometime	yes	0-1	UAI=yes(nt use cdm alltime)	UAI=yes(nt use cdm alltime)	UAI=yes(nt use cdm alltime)	No
36	34	single	yes	no	1 time/mon or less	no	no		1	Gay	30-39	employ	Thai	both	1 yr or less	never	1	almost	any vocational	yes	all the time			no	HPV -	no	no	no	HIV -	HPV-	HPV -	none	none	none	no	yes	Insertive&Both	0-1	<=1 /m or 1-2/wk	no	Everytime/Almost	Everytime/Almost	no	0-1	UAI=no(use cdm all time)	UAI=no(use cdm all time)	No sx partner/no analsx	No
37	23	single	no	no	1 time/mon or less	no	no		1	TG	20-29	employ	Thai	receptive	never	never	1	Never	any university	yes	not all the time	3	4	no	HPV +	no	no	no	HIV -	HPV+	HPV +	3-5	both	3-5	no	yes	Receptive Only	0-1	<=1 /m or 1-2/wk	yes	Never/Sometime	Never/Sometime	no	0-1	UAI=yes(nt use cdm alltime)	UAI=yes(nt use cdm alltime)	No sx partner/no analsx	Yes
38	20	single	no	no	1-2 times/wk	no	no		5	TG	20-29	student	Thai	receptive	never	never	5 or more	almost	any vocational	none		3	6	yes	HPV +	yes	yes	yes	HIV unknown	HPV+	HPV +	6-8	both	3-5	no	yes	Receptive Only	2 or more	<=1 /m or 1-2/wk	yes	Everytime/Almost	Never/Sometime	no	0-1	No sx partner/no analsx	No sx partner/no analsx	No sx partner/no analsx	Yes
39	34	has partner	yes	no	1 time/mon or less	no	no		2	Gay	30-39	employ	Thai	both	> 1 yr	never	2-4	almost	any secondary	yes	all the time			no	HPV -	no	no	no	HIV unknown	HPV-	HPV -	none	none	none	no	yes	Insertive&Both	2 or more	<=1 /m or 1-2/wk	no	Everytime/Almost	Everytime/Almost	no	0-1	UAI=no(use cdm all time)	No sx partner/no analsx	UAI=no(use cdm all time)	No
40	33	single	yes	yes	3-4 time/wk	no	no		7	Gay	30-39	employ	Not Thai	both	1 yr or less	1 yr or less	5 or more	Never	any secondary	yes	not all the time	5	5	yes	HPV +	yes	yes	yes	HIV +	HPV+	HPV +	3-5	only high risk	3-5	no	no	Insertive&Both	2 or more	everday or 3-4/wk	no	Never/Sometime	Never/Sometime	yes	0-1	UAI=yes(nt use cdm alltime)	UAI=yes(nt use cdm alltime)	UAI=yes(nt use cdm alltime)	Yes
41	18	single	no	no	1 time/mon or less	no	no		2	TG	<20	student	Thai	receptive	never	never	2-4	almost	any vocational	yes	all the time	3	7	yes	HPV +	yes	yes	yes	HIV unknown	HPV+	HPV +	6-8	both	3-5	no	yes	Receptive Only	2 or more	<=1 /m or 1-2/wk	yes	Everytime/Almost	Everytime/Almost	no	0-1	UAI=no(use cdm all time)	No sx partner/no analsx	UAI=no(use cdm all time)	Yes
42	18	has partner	no	no	3-4 time/wk	no	no		2	TG	<20	student	Thai	receptive	never	never	2-4	almost	any vocational	yes	all the time	3	5	no	HPV +	yes	yes	yes	HIV -	HPV+	HPV +	3-5	both	3-5	no	yes	Receptive Only	2 or more	everday or 3-4/wk	yes	Everytime/Almost	Everytime/Almost	no	0-1	UAI=no(use cdm all time)	No sx partner/no analsx	UAI=no(use cdm all time)	Yes
43	18	single	no	no	1 time/mon or less	no	no		4	TG	<20	student	Thai	receptive	never	never	2-4	almost	any vocational	yes	all the time			no	HPV -	no	no	no	HIV unknown	HPV-	HPV -	none	none	none	no	yes	Receptive Only	2 or more	<=1 /m or 1-2/wk	yes	Everytime/Almost	Never/Sometime	no	0-1	UAI=no(use cdm all time)	No sx partner/no analsx	UAI=no(use cdm all time)	No
44	22	single	no	no	1-2 times/wk	no	no		1	TG	20-29	student	Thai	receptive	never	never	1	sometimes	any vocational	yes	all the time	1	2	no	HPV +	no	yes	yes	HIV -	HPV+	HPV +	2	both	1	no	yes	Receptive Only	0-1	<=1 /m or 1-2/wk	yes	Never/Sometime	Never/Sometime	no	0-1	UAI=no(use cdm all time)	UAI=no(use cdm all time)	No sx partner/no analsx	Yes
45	19	has partner	no	no	3-4 time/wk	no	no		0	TG	<20	student	Thai	receptive	never	never	None	Never	any vocational	no sex at all		0	3	no	HPV +	no	yes	yes	HIV -	HPV+	HPV +	3-5	only low risk	none	no	yes	Receptive Only	0-1	everday or 3-4/wk	yes	Never/Sometime	Never/Sometime	no		No sx partner/no analsx	No sx partner/no analsx	No sx partner/no analsx	No
46	19	single	no	no	1-2 times/wk	no	no		3	Hetero/Bisex	<20	student	Thai	receptive	never	never	2-4	sometimes	any vocational	yes	not all the time	1	3	yes	HPV +	yes	yes	yes	HIV -	HPV+	HPV +	3-5	both	1	no	yes	Receptive Only	2 or more	<=1 /m or 1-2/wk	yes	Never/Sometime	Never/Sometime	no	0-1	UAI=yes(nt use cdm alltime)	No sx partner/no analsx	UAI=yes(nt use cdm alltime)	Yes
47	19	single	no	yes	1 time/mon or less	no	no		2	TG	<20	student	Thai	receptive	never	> 1 yr	2-4	sometimes	any vocational	yes	not all the time	2	4	no	HPV +	yes	yes	no	HIV -	HPV+	HPV +	3-5	both	2	no	yes	Receptive Only	2 or more	<=1 /m or 1-2/wk	yes	Never/Sometime	Never/Sometime	yes	0-1	UAI=yes(nt use cdm alltime)	UAI=yes(nt use cdm alltime)	UAI=yes(nt use cdm alltime)	Yes
48	21	single	yes	no	3-4 time/wk	no	no		3	TG	20-29	employ	Thai	receptive	1 yr or less	never	2-4	Never	any vocational	yes	all the time	3	5	yes	HPV +	yes	yes	yes	HIV -	HPV+	HPV +	3-5	both	3-5	no	no	Receptive Only	2 or more	everday or 3-4/wk	yes	Never/Sometime	Never/Sometime	no	0-1	UAI=no(use cdm all time)	UAI=no(use cdm all time)	UAI=no(use cdm all time)	Yes
49	22	has partner	no	no	3-4 time/wk	no	no		7	Hetero/Bisex	20-29	student	Thai	insertive	never	never	5 or more	sometimes	any university	yes	not all the time	0	2	no	HPV +	no	yes	yes	HIV +	HPV+	HPV +	2	only low risk	none	no	yes	Insertive&Both	2 or more	everday or 3-4/wk	no	Never/Sometime	Never/Sometime	no	0-1	UAI=yes(nt use cdm alltime)	UAI=yes(nt use cdm alltime)	UAI=yes(nt use cdm alltime)	No
50	20	single	no	no	1 time/mon or less	no	no		3	Gay	20-29	student	Thai	receptive	never	never	2-4	Never	any university	yes	not all the time	1	5	yes	HPV +	yes	yes	yes	HIV -	HPV+	HPV +	3-5	both	1	no	yes	Receptive Only	2 or more	<=1 /m or 1-2/wk	yes	Never/Sometime	Never/Sometime	no	0-1	UAI=yes(nt use cdm alltime)	No sx partner/no analsx	UAI=yes(nt use cdm alltime)	Yes
51	20	single	no	no	3-4 time/wk	no	no		36	Hetero/Bisex	20-29	unemploy	Thai	receptive	never	never	5 or more	sometimes	any vocational	yes	not all the time	3	7	yes	HPV +	yes	yes	yes	HIV unknown	HPV+	HPV +	6-8	both	3-5	no	yes	Receptive Only	2 or more	everday or 3-4/wk	yes	Never/Sometime	Everytime/Almost	no	0-1	UAI=yes(nt use cdm alltime)	No sx partner/no analsx	UAI=yes(nt use cdm alltime)	Yes
52	44	single	yes	yes	3-4 time/wk	no	no		31	Gay	40 or more	employ	Thai	both	1 yr or less	> 1 yr	5 or more	sometimes	any university	yes	all the time	0	1	no	HPV +	no	no	no	HIV -	HPV+	HPV +	1	only low risk	none	no	yes	Insertive&Both	2 or more	everday or 3-4/wk	no	Never/Sometime	Never/Sometime	yes	0-1	UAI=no(use cdm all time)	UAI=no(use cdm all time)	UAI=no(use cdm all time)	No
53	24	single	no	no	1-2 times/wk	no	no		1	TG	20-29	employ	Thai	receptive	never	never	1	sometimes	any university	yes	all the time	3	5	yes	HPV +	yes	yes	yes	HIV -	HPV+	HPV +	3-5	both	3-5	no	yes	Receptive Only	0-1	<=1 /m or 1-2/wk	yes	Never/Sometime	Never/Sometime	no	0-1	UAI=no(use cdm all time)	UAI=no(use cdm all time)	No sx partner/no analsx	Yes
54	20	has partner	no	no	1-2 times/wk	yes	no	not see doctor	4	Gay	20-29	student	Thai	both	never	never	2-4	sometimes	any vocational	yes	all the time	1	4	no	HPV +	yes	yes	no	HIV -	HPV+	HPV +	3-5	both	1	yes	yes	Insertive&Both	2 or more	<=1 /m or 1-2/wk	no	Never/Sometime	Never/Sometime	no	0-1	UAI=no(use cdm all time)	UAI=no(use cdm all time)	UAI=no(use cdm all time)	Yes
55	51	single	yes	no	1 time/mon or less	yes	no	see doctor	1	Gay	40 or more	employ	Thai	both	1 yr or less	never	1	almost	any secondary	yes	all the time	2	4	no	HPV +	yes	yes	no	HIV +	HPV+	HPV +	3-5	both	2	yes	yes	Insertive&Both	0-1	<=1 /m or 1-2/wk	no	Everytime/Almost	Everytime/Almost	no	0-1	UAI=no(use cdm all time)	No sx partner/no analsx	UAI=no(use cdm all time)	Yes
56	25	has partner	no	no	1 time/mon or less	no	no		3	Gay	20-29	employ	Thai	receptive	never	never	2-4	sometimes	any vocational	yes	not all the time	0	1	no	HPV +	no	no	no	HIV -	HPV+	HPV +	1	only low risk	none	no	yes	Receptive Only	2 or more	<=1 /m or 1-2/wk	no	Never/Sometime	Never/Sometime	no	0-1	UAI=yes(nt use cdm alltime)	UAI=yes(nt use cdm alltime)	UAI=yes(nt use cdm alltime)	No
57	19	single	no	no	1 time/mon or less	no	yes		5	Gay	<20	student	Thai	both	never	never	5 or more	Never	any university	yes	not all the time	3	7	yes	HPV +	yes	yes	yes	HIV -	HPV+	HPV +	6-8	both	3-5	no	yes	Insertive&Both	2 or more	<=1 /m or 1-2/wk	no	Never/Sometime	Never/Sometime	no	0-1	UAI=yes(nt use cdm alltime)	UAI=yes(nt use cdm alltime)	UAI=no(use cdm all time)	Yes
58	23	single	yes	no	1 time/mon or less	no	no		2	Gay	20-29	student	Thai	both	1 yr or less	never	2-4	sometimes	any university	yes	all the time			no	HPV -	no	no	no	HIV -	HPV-	HPV -	none	none	none	no	yes	Insertive&Both	2 or more	<=1 /m or 1-2/wk	no	Never/Sometime	Never/Sometime	no	0-1	UAI=no(use cdm all time)	No sx partner/no analsx	UAI=no(use cdm all time)	No
59	20	single	no	no	1 time/mon or less	no	no		1	Gay	20-29	student	Thai	receptive	never	never	1	almost	any university	yes	not all the time	0	1	no	HPV +	no	no	no	HIV -	HPV+	HPV +	1	only low risk	none	no	yes	Receptive Only	0-1	<=1 /m or 1-2/wk	yes	Everytime/Almost	Never/Sometime	no	0-1	UAI=yes(nt use cdm alltime)	UAI=yes(nt use cdm alltime)	No sx partner/no analsx	No
60	19	single	no	no	1 time/mon or less	no	no		3	Gay	<20	student	Thai	receptive	never	never	2-4	sometimes	any university	yes	not all the time	3	6	yes	HPV +	yes	yes	yes	HIV +	HPV+	HPV +	6-8	both	3-5	no	yes	Receptive Only	2 or more	<=1 /m or 1-2/wk	no	Never/Sometime	Never/Sometime	no	0-1	UAI=yes(nt use cdm alltime)	UAI=yes(nt use cdm alltime)	UAI=yes(nt use cdm alltime)	Yes
61	19	single	no	no	3-4 time/wk	no	no			Gay	<20	student	Thai	both	never	never		Never	any vocational		not all the time	3	3	no	HPV +	yes	yes	no	HIV -	HPV+	HPV +	3-5	only high risk	3-5	no	yes	Insertive&Both		everday or 3-4/wk	yes	Never/Sometime	Never/Sometime	no	0-1			UAI=yes(nt use cdm alltime)	Yes
62	19	single	no	no	1 time/mon or less	no	no		2	Gay	<20	employ	Thai	receptive	never	never	2-4	Never	none	yes	not all the time	1	6	no	HPV +	yes	yes	yes	HIV -	HPV+	HPV +	6-8	both	1	no	no	Receptive Only	2 or more	<=1 /m or 1-2/wk	yes	Never/Sometime	Never/Sometime	no	0-1	UAI=yes(nt use cdm alltime)	UAI=yes(nt use cdm alltime)	UAI=yes(nt use cdm alltime)	Yes
63	30	has partner	no	yes	3-4 time/wk	no	no		1	TG	30-39	employ	Thai	receptive	never	> 1 yr	1	sometimes	any university	yes	not all the time	1	2	no	HPV +	no	no	no	HIV -	HPV+	HPV +	2	both	1	no	yes	Receptive Only	0-1	everday or 3-4/wk	yes	Never/Sometime	Never/Sometime	yes	0-1	UAI=yes(nt use cdm alltime)	UAI=yes(nt use cdm alltime)	No sx partner/no analsx	Yes
64	21	single	no	no	1 time/mon or less	no	no		2	TG	20-29	employ	Thai	receptive	never	never	2-4	everytime	any vocational	yes	all the time	2	3	yes	HPV +	yes	yes	yes	HIV -	HPV+	HPV +	3-5	both	2	no	yes	Receptive Only	2 or more	<=1 /m or 1-2/wk	no	Everytime/Almost	Everytime/Almost	no	0-1	UAI=no(use cdm all time)	No sx partner/no analsx	UAI=no(use cdm all time)	Yes
65	32	has partner	no	no	1-2 times/wk	no	no		7	TG	30-39	unemploy	Thai	both	never	never	5 or more	almost	any university	yes	not all the time	1	2	yes	HPV +	yes	yes	yes	HIV -	HPV+	HPV +	2	both	1	no	yes	Insertive&Both	2 or more	<=1 /m or 1-2/wk	yes	Everytime/Almost	Everytime/Almost	no	2 or more	UAI=yes(nt use cdm alltime)	UAI=yes(nt use cdm alltime)	UAI=no(use cdm all time)	Yes
66	20	single	no	no	1-2 times/wk	no	no		3	TG	20-29	unemploy	Thai	receptive	never	never	2-4	sometimes	any vocational	yes	not all the time	1	5	no	HPV +	no	yes	yes	HIV unknown	HPV+	HPV +	3-5	both	1	no	yes	Receptive Only	2 or more	<=1 /m or 1-2/wk	yes	Never/Sometime	Never/Sometime	no	0-1	UAI=yes(nt use cdm alltime)	No sx partner/no analsx	UAI=yes(nt use cdm alltime)	Yes
67	20	single	no	no	1 time/mon or less	yes	no	see doctor	1	Gay	20-29	student	Thai	receptive	never	never	1	sometimes	any university	yes	not all the time			no	HPV -	no	no	no	HIV -	HPV-	HPV -	none	none	none	yes	yes	Receptive Only	0-1	<=1 /m or 1-2/wk	yes	Never/Sometime	Never/Sometime	no	0-1	UAI=yes(nt use cdm alltime)	No sx partner/no analsx	UAI=yes(nt use cdm alltime)	No
68	38	single	no	no	1-2 times/wk	no	no		3	Gay	30-39	employ	Thai	both	never	never	2-4	sometimes	any university	yes	all the time	1	2	no	HPV +	no	no	no	HIV +	HPV+	HPV +	2	both	1	no	yes	Insertive&Both	2 or more	<=1 /m or 1-2/wk	no	Never/Sometime	Never/Sometime	no	0-1	UAI=no(use cdm all time)	UAI=no(use cdm all time)	UAI=no(use cdm all time)	Yes
69	33	has partner	no	yes	1 time/mon or less	no	no		7	Gay	30-39	employ	Thai	both	never	1 yr or less	5 or more	Never	any university	yes	all the time	1	1	no	HPV +	yes	yes	no	HIV unknown	HPV+	HPV +	1	only high risk	1	no	yes	Insertive&Both	2 or more	<=1 /m or 1-2/wk	no	Never/Sometime	Never/Sometime	yes	2 or more	UAI=no(use cdm all time)	UAI=no(use cdm all time)	UAI=no(use cdm all time)	Yes
70	27	single	no	yes	1 time/mon or less	no	no		6	Gay	20-29	employ	Thai	receptive	never	1 yr or less	5 or more	sometimes	any university	yes	not all the time	0	2	no	HPV +	no	yes	yes	HIV -	HPV+	HPV +	2	only low risk	none	no	yes	Receptive Only	2 or more	<=1 /m or 1-2/wk	yes	Never/Sometime	Never/Sometime	yes	0-1	UAI=yes(nt use cdm alltime)	No sx partner/no analsx	UAI=yes(nt use cdm alltime)	No
71	44	single	no	no	1-2 times/wk	yes	no	see doctor	4	Gay	40 or more	employ	Thai	receptive	never	never	2-4	Never	any university	yes	not all the time	1	4	no	HPV +	yes	yes	yes	HIV +	HPV+	HPV +	3-5	both	1	yes	no	Receptive Only	2 or more	<=1 /m or 1-2/wk	no	Never/Sometime	Never/Sometime	no	0-1	UAI=yes(nt use cdm alltime)	UAI=yes(nt use cdm alltime)	UAI=yes(nt use cdm alltime)	Yes
72	37	has partner	yes	no	1-2 times/wk	no	no		7	Gay	30-39	employ	Thai	both	1 yr or less	never	5 or more	sometimes	any secondary	yes	not all the time	1	3	no	HPV +	no	no	no	HIV +	HPV+	HPV +	3-5	both	1	no	yes	Insertive&Both	2 or more	<=1 /m or 1-2/wk	yes	Never/Sometime	Never/Sometime	no	0-1	UAI=yes(nt use cdm alltime)	UAI=yes(nt use cdm alltime)	UAI=no(use cdm all time)	Yes
73	50	single	yes	no	3-4 time/wk	yes	no	see doctor	9	Gay	40 or more	employ	Thai	both	1 yr or less	never	5 or more	Never	any secondary	yes	not all the time	1	3	yes	HPV +	yes	yes	yes	HIV +	HPV+	HPV +	3-5	both	1	yes	yes	Insertive&Both	2 or more	everday or 3-4/wk	no	Never/Sometime	Never/Sometime	no	0-1	UAI=yes(nt use cdm alltime)	UAI=yes(nt use cdm alltime)	UAI=yes(nt use cdm alltime)	Yes
74	39	single	no	no	1 time/mon or less	yes	no	not see doctor	6	Gay	30-39	unemploy	Thai	both	never	never	5 or more	sometimes	any university	yes	all the time	1	2	yes	HPV +	yes	yes	yes	HIV +	HPV+	HPV +	2	both	1	yes	yes	Insertive&Both	2 or more	<=1 /m or 1-2/wk	no	Never/Sometime	Never/Sometime	no	0-1	UAI=no(use cdm all time)	No sx partner/no analsx	UAI=no(use cdm all time)	Yes
75	24	single	no	no	1 time/mon or less	no	yes		1	Gay	20-29	student	Thai	both	never	never	1	Never	any university	yes	all the time	0	1	no	HPV +	no	yes	yes	HIV -	HPV+	HPV +	1	only low risk	none	no	yes	Insertive&Both	0-1	<=1 /m or 1-2/wk	no	Never/Sometime	Never/Sometime	no	0-1	UAI=no(use cdm all time)	UAI=no(use cdm all time)	No sx partner/no analsx	No
76	25	single	no	no	1 time/mon or less	no	no			TG	20-29	employ	Thai	receptive	never	never		almost	any vocational		not all the time	3	4	yes	HPV +	yes	yes	yes	HIV -	HPV+	HPV +	3-5	both	3-5	no	yes	Receptive Only		<=1 /m or 1-2/wk	yes	Everytime/Almost	Everytime/Almost	no	0-1			UAI=yes(nt use cdm alltime)	Yes
77	27	single	no	no	1 time/mon or less	yes	no	not see doctor	1	Gay	20-29	student	Thai	both	never	never	1	sometimes	any university	yes	not all the time	1	2	no	HPV +	no	no	no	HIV unknown	HPV+	HPV +	2	both	1	yes	yes	Insertive&Both	0-1	<=1 /m or 1-2/wk	no	Never/Sometime	Never/Sometime	no	0-1	UAI=yes(nt use cdm alltime)	UAI=yes(nt use cdm alltime)	No sx partner/no analsx	Yes
78	27	single	yes	no	1-2 times/wk	no	no		0	Gay	20-29	employ	Thai	receptive	1 yr or less	never	None	almost	any secondary	no sex at all		1	1	yes	HPV +	yes	yes	yes	HIV unknown	HPV+	HPV +	1	only high risk	1	no	yes	Receptive Only	0-1	<=1 /m or 1-2/wk	yes	Everytime/Almost	Everytime/Almost	no		No sx partner/no analsx	No sx partner/no analsx	No sx partner/no analsx	Yes
79	36	has partner	no	no	1-2 times/wk	no	no		1	TG	30-39	employ	Thai	receptive	never	never	1	Never	any university	yes	all the time	0	0	no	HPV +	no	no	no	HIV -	HPV-	HPV -	none	none	none	no	yes	Receptive Only	0-1	<=1 /m or 1-2/wk	no	Never/Sometime	Never/Sometime	no	0-1	UAI=no(use cdm all time)	UAI=no(use cdm all time)	No sx partner/no analsx	No
80	26	single	no	no	1-2 times/wk	no	no		17	TG	20-29	employ	Thai	receptive	never	never	5 or more	almost	any university	yes	all the time	0	1	no	HPV +	no	no	no	HIV -	HPV+	HPV +	1	only low risk	none	no	yes	Receptive Only	2 or more	<=1 /m or 1-2/wk	yes	Everytime/Almost	Everytime/Almost	no	0-1	UAI=no(use cdm all time)	UAI=no(use cdm all time)	UAI=no(use cdm all time)	No
81	25	single	no	yes	1-2 times/wk	no	no		0	TG	20-29	unemploy	Thai	receptive	never	> 1 yr	None	sometimes	any university	no sex at all				no	HPV -	no	no	no	HIV -	HPV-	HPV -	none	none	none	no	yes	Receptive Only	0-1	<=1 /m or 1-2/wk	yes	Never/Sometime	Never/Sometime	yes		No sx partner/no analsx	No sx partner/no analsx	No sx partner/no analsx	No
82	30	single	no	no	1-2 times/wk	no	no		7	Gay	30-39	employ	Thai	receptive	never	never	5 or more	Never	any university	yes	not all the time	2	3	yes	HPV +	yes	yes	yes	HIV +	HPV+	HPV +	3-5	both	2	no	yes	Receptive Only	2 or more	<=1 /m or 1-2/wk	no	Never/Sometime	Never/Sometime	no	0-1	UAI=yes(nt use cdm alltime)	No sx partner/no analsx	UAI=yes(nt use cdm alltime)	Yes
83	38	single	no	no	1 time/mon or less	no	no		3	Gay	30-39	employ	Thai	both	never	never	2-4	sometimes	any university	yes	all the time	2	3	no	HPV +	yes	yes	yes	HIV +	HPV+	HPV +	3-5	both	2	no	yes	Insertive&Both	2 or more	<=1 /m or 1-2/wk	no	Never/Sometime	Never/Sometime	no	0-1	UAI=no(use cdm all time)	No sx partner/no analsx	UAI=no(use cdm all time)	Yes
85	31	single	yes	yes	3-4 time/wk	yes	no	see doctor	32	Hetero/Bisex	30-39	employ	Thai	both	1 yr or less	1 yr or less	5 or more	sometimes	any secondary	yes	all the time			no	HPV -	no	no	no	HIV -	HPV-	HPV -	none	none	none	yes	yes	Insertive&Both	2 or more	everday or 3-4/wk	no	Never/Sometime	Never/Sometime	yes	0-1	UAI=no(use cdm all time)	UAI=no(use cdm all time)	UAI=no(use cdm all time)	No
86	30	has partner	no	yes	1-2 times/wk	no	no		9	Hetero/Bisex	30-39	employ	Thai	both	never	1 yr or less	5 or more	everytime	any secondary	yes	not all the time			no	HPV -	no	no	no	HIV unknown	HPV-	HPV -	none	none	none	no	yes	Insertive&Both	2 or more	<=1 /m or 1-2/wk	no	Everytime/Almost	Everytime/Almost	yes	2 or more	UAI=yes(nt use cdm alltime)	UAI=yes(nt use cdm alltime)	UAI=yes(nt use cdm alltime)	No
87	34	single	yes	yes	1-2 times/wk	no	no		3	Hetero/Bisex	30-39	employ	Thai	both	1 yr or less	1 yr or less	2-4	Never	any university	yes	all the time	0	1	no	HPV +	no	no	no	HIV unknown	HPV+	HPV +	1	only low risk	none	no	yes	Insertive&Both	2 or more	<=1 /m or 1-2/wk	no	Never/Sometime	Never/Sometime	yes	0-1	UAI=no(use cdm all time)	UAI=no(use cdm all time)	UAI=no(use cdm all time)	No
88	27	single	no	yes	1-2 times/wk	no	no			Hetero/Bisex	20-29	unemploy	Thai	both	never	1 yr or less		almost	any secondary		all the time			no	HPV -	no	no	no	HIV -	HPV-	HPV -	none	none	none	no	yes	Insertive&Both		<=1 /m or 1-2/wk	no	Everytime/Almost	Everytime/Almost	yes	2 or more		UAI=no(use cdm all time)		No
89	32	single	no	yes	everyday	no	no		67	Hetero/Bisex	30-39	unemploy	Thai	both	never	1 yr or less	5 or more	almost	any secondary	yes	not all the time	0	1	no	HPV +	no	yes	yes	HIV -	HPV+	HPV +	1	only low risk	none	no	yes	Insertive&Both	2 or more	everday or 3-4/wk	no	Everytime/Almost	Everytime/Almost	yes	2 or more	UAI=yes(nt use cdm alltime)	UAI=yes(nt use cdm alltime)	UAI=yes(nt use cdm alltime)	No
90	35	has partner	yes	yes	1 time/mon or less	yes	no	not see doctor	4	Gay	30-39	employ	Thai	both	1 yr or less	> 1 yr	2-4	sometimes	any vocational	yes	not all the time	2	3	no	HPV +	yes	yes	no	HIV +	HPV+	HPV +	3-5	both	2	yes	yes	Insertive&Both	2 or more	<=1 /m or 1-2/wk	no	Never/Sometime	Never/Sometime	yes	0-1	UAI=yes(nt use cdm alltime)	UAI=yes(nt use cdm alltime)	No sx partner/no analsx	Yes
91	19	single	no	no	everyday	yes	no	not see doctor		Hetero/Bisex	<20	employ	Not Thai	both	never	never		sometimes	any vocational		all the time	1	2	no	HPV +	no	yes	yes	HIV -	HPV+	HPV +	2	both	1	yes	yes	Insertive&Both		everday or 3-4/wk	yes	Never/Sometime	Never/Sometime	no	2 or more			UAI=no(use cdm all time)	Yes
92	23	single	no	yes	1 time/mon or less	no	no			Hetero/Bisex	20-29	employ	Thai	both	never	> 1 yr		Never	any vocational		all the time	0	0	no	HPV +	no	no	no	HIV -	HPV-	HPV -	none	none	none	no	no	Insertive&Both		<=1 /m or 1-2/wk	no	Never/Sometime	Never/Sometime	yes	2 or more		No sx partner/no analsx		No
93	24	single	no	yes	1-2 times/wk	no	no		16	Hetero/Bisex	20-29	employ	Thai	both	never	> 1 yr	5 or more	everytime	any secondary	yes	all the time			no	HPV -	no	no	no	HIV -	HPV-	HPV -	none	none	none	no	yes	Insertive&Both	2 or more	<=1 /m or 1-2/wk	no	Everytime/Almost	Everytime/Almost	yes	2 or more	UAI=no(use cdm all time)	UAI=no(use cdm all time)	UAI=no(use cdm all time)	No
94	36	single	no	no	3-4 time/wk	no	yes		13	Hetero/Bisex	30-39	employ	Thai	both	never	never	5 or more	Never	any university	yes	not all the time	0	0	no	HPV +	no	no	no	HIV -	HPV-	HPV -	none	none	none	no	yes	Insertive&Both	2 or more	everday or 3-4/wk	no	Never/Sometime	Never/Sometime	no	2 or more	UAI=yes(nt use cdm alltime)	No sx partner/no analsx	UAI=yes(nt use cdm alltime)	No
95	22	single	no	yes	3-4 time/wk	yes	no	not see doctor	2	Hetero/Bisex	20-29	employ	Thai	both	never	1 yr or less	2-4	sometimes	any vocational	yes	all the time	1	1	no	HPV +	no	no	no	HIV -	HPV+	HPV +	1	only high risk	1	yes	yes	Insertive&Both	2 or more	everday or 3-4/wk	no	Never/Sometime	Never/Sometime	yes	0-1	UAI=no(use cdm all time)	No sx partner/no analsx	UAI=no(use cdm all time)	Yes
96	28	single	yes	yes	everyday	yes	no	not see doctor	8	Hetero/Bisex	20-29	employ	Thai	both	1 yr or less	1 yr or less	5 or more	almost	any university	yes	not all the time	5	9	yes	HPV +	yes	yes	yes	HIV unknown	HPV+	HPV +	>=9	both	3-5	yes	yes	Insertive&Both	2 or more	everday or 3-4/wk	no	Everytime/Almost	Everytime/Almost	yes	0-1	UAI=yes(nt use cdm alltime)	No sx partner/no analsx	UAI=yes(nt use cdm alltime)	Yes
97	22	single	no	no	3-4 time/wk	no	no		0	Hetero/Bisex	20-29	unemploy	Thai	insertive	never	never	None	almost	none	no sex at all				no	HPV -	no	no	no	HIV -	HPV-	HPV -	none	none	none	no	yes	Insertive&Both	0-1	everday or 3-4/wk	yes	Everytime/Almost	Never/Sometime	no		No sx partner/no analsx	No sx partner/no analsx	No sx partner/no analsx	No
98	20	single	no	yes	3-4 time/wk	yes	no	not see doctor	13	Hetero/Bisex	20-29	employ	Thai	both	never	1 yr or less	5 or more	sometimes	any primary	yes	not all the time			no	HPV -	no	no	no	HIV -	HPV-	HPV -	none	none	none	yes	yes	Insertive&Both	2 or more	everday or 3-4/wk	no	Never/Sometime	Never/Sometime	yes	2 or more	UAI=yes(nt use cdm alltime)	No sx partner/no analsx	UAI=no(use cdm all time)	No
99	19	single	no	yes	3-4 time/wk	no	no		11	Hetero/Bisex	<20	unemploy	Thai	both	never	1 yr or less	5 or more	sometimes	none	yes	not all the time	1	1	yes	HPV +	yes	yes	yes	HIV +	HPV+	HPV +	1	only high risk	1	no	yes	Insertive&Both	2 or more	everday or 3-4/wk	no	Never/Sometime	Everytime/Almost	yes	2 or more	UAI=yes(nt use cdm alltime)	UAI=yes(nt use cdm alltime)	UAI=yes(nt use cdm alltime)	Yes
100	36	single	yes	no	1-2 times/wk	no	yes		5	Gay	30-39	employ	Thai	both	> 1 yr	never	5 or more	sometimes	any university	yes	all the time	3	5	no	HPV +	no	no	no	HIV +	HPV+	HPV +	3-5	both	3-5	no	yes	Insertive&Both	2 or more	<=1 /m or 1-2/wk	no	Never/Sometime	Everytime/Almost	no	0-1	UAI=no(use cdm all time)	No sx partner/no analsx	UAI=no(use cdm all time)	Yes
101	36	single	no	no	1-2 times/wk	no	no		3	Gay	30-39	employ	Thai	receptive	never	never	2-4	almost	any university	yes	all the time	4	6	yes	HPV +	yes	yes	yes	HIV +	HPV+	HPV +	6-8	both	3-5	no	yes	Receptive Only	2 or more	<=1 /m or 1-2/wk	yes	Everytime/Almost	Everytime/Almost	no	0-1	UAI=no(use cdm all time)	UAI=no(use cdm all time)	UAI=no(use cdm all time)	Yes
102	36	single	yes	no	1 time/mon or less	no	no		2	Gay	30-39	employ	Thai	both	1 yr or less	never	2-4	sometimes	any university	yes	all the time	6	7	yes	HPV +	yes	yes	yes	HIV +	HPV+	HPV +	6-8	both	6-8	no	yes	Insertive&Both	2 or more	<=1 /m or 1-2/wk	yes	Never/Sometime	Never/Sometime	no	0-1	UAI=no(use cdm all time)	No sx partner/no analsx	UAI=no(use cdm all time)	Yes
103	24	single	no	no	3-4 time/wk	no	no		8	TG	20-29	unemploy	Thai	insertive	never	never	5 or more	sometimes	none	yes	all the time	3	4	yes	HPV +	yes	yes	yes	HIV unknown	HPV+	HPV +	3-5	both	3-5	no	yes	Insertive&Both	2 or more	everday or 3-4/wk	no	Never/Sometime	Never/Sometime	no	2 or more	UAI=no(use cdm all time)	No sx partner/no analsx	UAI=no(use cdm all time)	Yes
104	20	single	no	no	3-4 time/wk	no	no		5	Gay	20-29	employ	Thai	receptive	never	never	5 or more	sometimes	none	yes	not all the time	2	3	yes	HPV +	yes	yes	yes	HIV -	HPV+	HPV +	3-5	both	2	no	yes	Receptive Only	2 or more	everday or 3-4/wk	no	Never/Sometime	Never/Sometime	no	0-1	UAI=yes(nt use cdm alltime)	UAI=yes(nt use cdm alltime)	No sx partner/no analsx	Yes
105	21	single	no	yes	3-4 time/wk	yes	no	see doctor	11	Hetero/Bisex	20-29	unemploy	Thai	both	never	1 yr or less	5 or more	Never	any secondary	yes	not all the time	0	0	no	HPV +	no	no	no	HIV -	HPV-	Undet. type	none	none	none	yes	yes	Insertive&Both	2 or more	everday or 3-4/wk	no	Never/Sometime	Never/Sometime	yes	2 or more	UAI=yes(nt use cdm alltime)	No sx partner/no analsx	UAI=no(use cdm all time)	No
106	28	single	no	yes	1 time/mon or less	yes	no	not see doctor	19	Hetero/Bisex	20-29	employ	Thai	both	never	1 yr or less	5 or more	everytime	none	yes	not all the time			no	HPV -	no	no	no	HIV -	HPV-	HPV -	none	none	none	yes	yes	Insertive&Both	2 or more	<=1 /m or 1-2/wk	no	Everytime/Almost	Everytime/Almost	yes	2 or more	UAI=yes(nt use cdm alltime)	No sx partner/no analsx	UAI=yes(nt use cdm alltime)	No
107	29	single	no	yes	3-4 time/wk	yes	no	not see doctor	103	Hetero/Bisex	20-29	unemploy	Thai	both	never	1 yr or less	5 or more	sometimes	any university	yes	not all the time	1	2	yes	HPV +	yes	yes	yes	HIV +	HPV+	HPV +	2	both	1	yes	yes	Insertive&Both	2 or more	everday or 3-4/wk	no	Never/Sometime	Never/Sometime	yes	2 or more	UAI=yes(nt use cdm alltime)	No sx partner/no analsx	UAI=no(use cdm all time)	Yes
108	36	single	yes	yes	1 time/mon or less	no	no		1	Gay	30-39	employ	Thai	receptive	> 1 yr	> 1 yr	1	sometimes	any vocational	yes	all the time	2	4	no	HPV +	yes	yes	no	HIV -	HPV+	HPV +	3-5	both	2	no	yes	Receptive Only	0-1	<=1 /m or 1-2/wk	yes	Never/Sometime	Never/Sometime	yes	0-1	UAI=no(use cdm all time)	No sx partner/no analsx	UAI=no(use cdm all time)	Yes
109	29	single	yes	no	1 time/mon or less	no	no		12	Gay	20-29	employ	Thai	receptive	1 yr or less	never	5 or more	sometimes	any university	yes	all the time	0	1	no	HPV +	no	no	no	HIV -	HPV+	HPV +	1	only low risk	none	no	yes	Receptive Only	2 or more	<=1 /m or 1-2/wk	no	Never/Sometime	Never/Sometime	no	0-1	UAI=no(use cdm all time)	UAI=no(use cdm all time)	UAI=no(use cdm all time)	No
110	22	single	no	no	1-2 times/wk	no	no		4	TG	20-29	student	Thai	receptive	never	never	2-4	sometimes	any university	yes	not all the time	3	5	no	HPV +	yes	yes	no	HIV -	HPV+	HPV +	3-5	both	3-5	no	yes	Receptive Only	2 or more	<=1 /m or 1-2/wk	yes	Never/Sometime	Never/Sometime	no	0-1	UAI=yes(nt use cdm alltime)	UAI=yes(nt use cdm alltime)	UAI=yes(nt use cdm alltime)	Yes
111	35	single	no	yes	1-2 times/wk	no	no		3	TG	30-39	employ	Thai	receptive	never	1 yr or less	2-4	Never	any secondary	yes	all the time	2	5	yes	HPV +	yes	yes	yes	HIV +	HPV+	HPV +	3-5	both	2	no	yes	Receptive Only	2 or more	<=1 /m or 1-2/wk	yes	Never/Sometime	Never/Sometime	yes	0-1	UAI=no(use cdm all time)	No sx partner/no analsx	UAI=no(use cdm all time)	Yes
112	36	single	no	no	1-2 times/wk	no	no		15	TG	30-39	employ	Thai	receptive	never	never	5 or more	sometimes	any secondary	yes	all the time	2	5	yes	HPV +	yes	yes	yes	HIV -	HPV+	HPV +	3-5	both	2	no	yes	Receptive Only	2 or more	<=1 /m or 1-2/wk	yes	Never/Sometime	Never/Sometime	no	0-1	UAI=no(use cdm all time)	UAI=no(use cdm all time)	UAI=no(use cdm all time)	Yes
113	29	single	no	yes	1 time/mon or less	yes	no	see doctor	7	TG	20-29	employ	Thai	both	never	1 yr or less	5 or more	sometimes	none	yes	not all the time	3	4	yes	HPV +	yes	yes	yes	HIV +	HPV+	HPV +	3-5	both	3-5	yes	yes	Insertive&Both	2 or more	<=1 /m or 1-2/wk	yes	Never/Sometime	Never/Sometime	yes	0-1	UAI=yes(nt use cdm alltime)	No sx partner/no analsx	UAI=yes(nt use cdm alltime)	Yes
114	42	single	yes	yes	everyday	no	no		60	TG	40 or more	employ	Thai	receptive	1 yr or less	1 yr or less	5 or more	Never	any university	yes	all the time	4	8	no	HPV +	yes	yes	no	HIV +	HPV+	HPV +	6-8	both	3-5	no	yes	Receptive Only	2 or more	everday or 3-4/wk	yes	Never/Sometime	Everytime/Almost	yes	0-1	UAI=no(use cdm all time)	No sx partner/no analsx	UAI=no(use cdm all time)	Yes
115	38	single	yes	no	1 time/mon or less	no	no		2	TG	30-39	employ	Thai	receptive	1 yr or less	never	2-4	sometimes	any vocational	yes	all the time	5	7	yes	HPV +	yes	yes	yes	HIV unknown	HPV+	HPV +	6-8	both	3-5	no	yes	Receptive Only	2 or more	<=1 /m or 1-2/wk	no	Never/Sometime	Never/Sometime	no	0-1	UAI=no(use cdm all time)	No sx partner/no analsx	UAI=no(use cdm all time)	Yes
116	18	single	no	no	1 time/mon or less	no	no		1	Gay	<20	student	Thai	receptive	never	never	1	almost	any secondary	yes	not all the time	2	5	no	HPV +	yes	yes	no	HIV -	HPV+	HPV +	3-5	both	2	no	yes	Receptive Only	0-1	<=1 /m or 1-2/wk	no	Everytime/Almost	Everytime/Almost	no	0-1	UAI=yes(nt use cdm alltime)	No sx partner/no analsx	UAI=yes(nt use cdm alltime)	Yes
117	28	single	no	yes	1-2 times/wk	no	no		4	TG	20-29	employ	Thai	receptive	never	1 yr or less	2-4	sometimes	any secondary	yes	not all the time	4	11	yes	HPV +	yes	yes	yes	HIV +	HPV+	HPV +	>=9	both	3-5	no	yes	Receptive Only	2 or more	<=1 /m or 1-2/wk	yes	Never/Sometime	Never/Sometime	yes	0-1	UAI=yes(nt use cdm alltime)	UAI=yes(nt use cdm alltime)	UAI=no(use cdm all time)	Yes
118	48	single	no	yes	1-2 times/wk	yes	no	not see doctor	5	Gay	40 or more	unemploy	Thai	both	never	> 1 yr	5 or more	Never	any university	yes	not all the time	7	7	yes	HPV +	yes	yes	yes	HIV +	HPV+	HPV +	6-8	only high risk	6-8	yes	no	Insertive&Both	2 or more	<=1 /m or 1-2/wk	no	Never/Sometime	Never/Sometime	yes	0-1	UAI=yes(nt use cdm alltime)	No sx partner/no analsx	UAI=yes(nt use cdm alltime)	Yes
119	38	single	yes	no	1 time/mon or less	no	no		5	TG	30-39	employ	Thai	receptive	> 1 yr	never	5 or more	everytime	any secondary	yes	all the time			no	HPV -	no	no	no	HIV -	HPV-	HPV -	none	none	none	no	yes	Receptive Only	2 or more	<=1 /m or 1-2/wk	yes	Everytime/Almost	Everytime/Almost	no	0-1	UAI=no(use cdm all time)	UAI=no(use cdm all time)	UAI=no(use cdm all time)	No
120	28	single	no	yes	everyday	no	no		300	TG	20-29	employ	Thai	receptive	never	1 yr or less	5 or more	Never	any university	yes	all the time	2	4	yes	HPV +	yes	yes	yes	HIV -	HPV+	HPV +	3-5	both	2	no	yes	Receptive Only	2 or more	everday or 3-4/wk	yes	Never/Sometime	Never/Sometime	yes	0-1	UAI=no(use cdm all time)	UAI=no(use cdm all time)	UAI=no(use cdm all time)	Yes
121	35	single	no	yes	1 time/mon or less	no	no		3	TG	30-39	employ	Thai	both	never	1 yr or less	2-4	almost	any secondary	yes	not all the time	3	8	yes	HPV +	yes	yes	yes	HIV unknown	HPV+	HPV +	6-8	both	3-5	no	yes	Insertive&Both	2 or more	<=1 /m or 1-2/wk	yes	Everytime/Almost	Everytime/Almost	yes	0-1	UAI=yes(nt use cdm alltime)	No sx partner/no analsx	UAI=yes(nt use cdm alltime)	Yes
122	28	has partner	no	no	3-4 time/wk	no	no		1	Gay	20-29	employ	Thai	receptive	never	never	1	sometimes	any vocational	yes	all the time	2	4	no	HPV +	yes	yes	no	HIV -	HPV+	HPV +	3-5	both	2	no	yes	Receptive Only	0-1	everday or 3-4/wk	no	Never/Sometime	Never/Sometime	no	0-1	UAI=no(use cdm all time)	UAI=no(use cdm all time)	No sx partner/no analsx	Yes
123	24	single	no	no	1-2 times/wk	no	no		1	Gay	20-29	student	Thai	receptive	never	never	1	sometimes	any university	yes	not all the time	1	1	no	HPV +	yes	yes	no	HIV -	HPV+	HPV +	1	only high risk	1	no	yes	Receptive Only	0-1	<=1 /m or 1-2/wk	no	Never/Sometime	Never/Sometime	no	0-1	UAI=yes(nt use cdm alltime)	UAI=yes(nt use cdm alltime)	No sx partner/no analsx	Yes
124	21	single	no	no	1-2 times/wk	no	no		2	TG	20-29	student	Thai	receptive	never	never	2-4	sometimes	any university	yes	not all the time	0	0	no	HPV +	no	no	no	HIV -	HPV-	Undet. type	none	none	none	no	yes	Receptive Only	2 or more	<=1 /m or 1-2/wk	yes	Never/Sometime	Never/Sometime	no	0-1	UAI=yes(nt use cdm alltime)	No sx partner/no analsx	UAI=yes(nt use cdm alltime)	No
125	26	single	no	yes	everyday	no	no		100	TG	20-29	employ	Thai	receptive	never	1 yr or less	5 or more	sometimes	any secondary	yes	not all the time	4	6	yes	HPV +	yes	yes	yes	HIV -	HPV+	HPV +	6-8	both	3-5	no	yes	Receptive Only	2 or more	everday or 3-4/wk	yes	Never/Sometime	Everytime/Almost	yes	0-1	UAI=yes(nt use cdm alltime)	No sx partner/no analsx	UAI=yes(nt use cdm alltime)	Yes
126	25	single	no	no	1 time/mon or less	no	no		1	Gay	20-29	student	Thai	receptive	never	never	1	sometimes	any vocational	yes	not all the time	0	0	no	HPV +	no	no	no	HIV -	HPV-	Undet. type	none	none	none	no	yes	Receptive Only	0-1	<=1 /m or 1-2/wk	no	Never/Sometime	Never/Sometime	no	0-1	UAI=yes(nt use cdm alltime)	UAI=yes(nt use cdm alltime)	No sx partner/no analsx	No
127	21	single	no	no	3-4 time/wk	yes	no	see doctor	4	Gay	20-29	employ	Thai	both	never	never	2-4	sometimes	any university	yes	all the time	5	8	yes	HPV +	yes	yes	yes	HIV +	HPV+	HPV +	6-8	both	3-5	yes	yes	Insertive&Both	2 or more	everday or 3-4/wk	no	Never/Sometime	Never/Sometime	no	0-1	UAI=no(use cdm all time)	UAI=no(use cdm all time)	UAI=no(use cdm all time)	Yes
128	29	has partner	no	no	1 time/mon or less	no	no		7	Gay	20-29	employ	Thai	both	never	never	5 or more	sometimes	any university	yes	not all the time	0	1	no	HPV +	no	yes	yes	HIV -	HPV+	HPV +	1	only low risk	none	no	yes	Insertive&Both	2 or more	<=1 /m or 1-2/wk	no	Never/Sometime	Never/Sometime	no	0-1	UAI=yes(nt use cdm alltime)	UAI=yes(nt use cdm alltime)	UAI=yes(nt use cdm alltime)	No
129	19	single	no	no	1-2 times/wk	no	no		2	TG	<20	student	Thai	receptive	never	never	2-4	sometimes	any vocational	yes	not all the time	0	0	no	HPV +	no	no	no	HIV -	HPV-	Undet. type	none	none	none	no	yes	Receptive Only	2 or more	<=1 /m or 1-2/wk	no	Never/Sometime	Never/Sometime	no	0-1	UAI=yes(nt use cdm alltime)	UAI=yes(nt use cdm alltime)	No sx partner/no analsx	No
130	35	single	no	no	1-2 times/wk	no	no		4	Gay	30-39	employ	Thai	both	never	never	2-4	sometimes	any university	yes	all the time	3	10	no	HPV +	no	no	no	HIV -	HPV+	HPV +	>=9	both	3-5	no	yes	Insertive&Both	2 or more	<=1 /m or 1-2/wk	no	Never/Sometime	Never/Sometime	no	0-1	UAI=no(use cdm all time)	UAI=no(use cdm all time)	UAI=no(use cdm all time)	Yes
131	26	single	yes	yes	3-4 time/wk	no	no		4	TG	20-29	employ	Thai	receptive	1 yr or less	1 yr or less	2-4	sometimes	any university	yes	all the time	0	1	no	HPV +	no	no	no	HIV unknown	HPV+	HPV +	1	only low risk	none	no	yes	Receptive Only	2 or more	everday or 3-4/wk	yes	Never/Sometime	Never/Sometime	yes	0-1	UAI=no(use cdm all time)	UAI=no(use cdm all time)	UAI=no(use cdm all time)	No
132	18	single	no	no	1-2 times/wk	no	no		5	TG	<20	student	Thai	receptive	never	never	5 or more	everytime	any secondary	yes	not all the time	1	1	no	HPV +	no	no	no	HIV unknown	HPV+	HPV +	1	only high risk	1	no	yes	Receptive Only	2 or more	<=1 /m or 1-2/wk	yes	Everytime/Almost	Everytime/Almost	no	0-1	UAI=yes(nt use cdm alltime)	UAI=yes(nt use cdm alltime)	UAI=yes(nt use cdm alltime)	Yes
133	22	single	no	no	1 time/mon or less	no	no		1	Gay	20-29	unemploy	Thai	both	never	never	1	sometimes	none	none		1	3	no	HPV +	yes	yes	no	HIV unknown	HPV+	HPV +	3-5	both	1	no	yes	Insertive&Both	0-1	<=1 /m or 1-2/wk	yes	Never/Sometime	Never/Sometime	no	0-1	No sx partner/no analsx	No sx partner/no analsx	No sx partner/no analsx	Yes
134	24	single	no	no	1 time/mon or less	no	no		1	Hetero/Bisex	20-29	student	Thai	insertive	never	never	1	Never	any vocational	yes	all the time	3	4	yes	HPV +	yes	yes	yes	HIV -	HPV+	HPV +	3-5	both	3-5	no	yes	Insertive&Both	0-1	<=1 /m or 1-2/wk	no	Never/Sometime	Never/Sometime	no	0-1	UAI=no(use cdm all time)	No sx partner/no analsx	UAI=no(use cdm all time)	Yes
135	31	single	yes	yes	1 time/mon or less	no	no		4	Hetero/Bisex	30-39	unemploy	Thai	both	1 yr or less	1 yr or less	2-4	everytime	any secondary	yes	all the time			no	HPV -	no	no	no	HIV -	HPV-	HPV -	none	none	none	no	yes	Insertive&Both	2 or more	<=1 /m or 1-2/wk	no	Everytime/Almost	Never/Sometime	yes	0-1	UAI=no(use cdm all time)	No sx partner/no analsx	UAI=no(use cdm all time)	No
136	20	single	no	no	1 time/mon or less	no	no		2	TG	20-29	employ	Thai	receptive	never	never	2-4	sometimes	any secondary	yes	not all the time	1	2	no	HPV +	no	no	no	HIV -	HPV+	HPV +	2	both	1	no	yes	Receptive Only	2 or more	<=1 /m or 1-2/wk	yes	Never/Sometime	Never/Sometime	no	0-1	UAI=yes(nt use cdm alltime)	No sx partner/no analsx	UAI=yes(nt use cdm alltime)	Yes
137	20	single	no	yes	1-2 times/wk	no	no		3	TG	20-29	employ	Thai	receptive	never	1 yr or less	2-4	sometimes	any secondary	yes	not all the time	1	2	yes	HPV +	yes	yes	yes	HIV -	HPV+	HPV +	2	both	1	no	yes	Receptive Only	2 or more	<=1 /m or 1-2/wk	yes	Never/Sometime	Never/Sometime	yes	0-1	UAI=yes(nt use cdm alltime)	UAI=yes(nt use cdm alltime)	UAI=no(use cdm all time)	Yes
138	36	single	no	no	1-2 times/wk	no	no		4	Gay	30-39	employ	Thai	both	never	never	2-4	sometimes	any vocational	yes	not all the time	2	2	no	HPV +	yes	yes	no	HIV unknown	HPV+	HPV +	2	only high risk	2	no	yes	Insertive&Both	2 or more	<=1 /m or 1-2/wk	yes	Never/Sometime	Never/Sometime	no	0-1	UAI=yes(nt use cdm alltime)	No sx partner/no analsx	UAI=yes(nt use cdm alltime)	Yes
139	32	has partner	no	no	1-2 times/wk	yes	no	see doctor	6	Gay	30-39	employ	Thai	both	never	never	5 or more	sometimes	any university	yes	not all the time	7	12	yes	HPV +	yes	yes	yes	HIV +	HPV+	HPV +	>=9	both	6-8	yes	yes	Insertive&Both	2 or more	<=1 /m or 1-2/wk	no	Never/Sometime	Never/Sometime	no	0-1	UAI=yes(nt use cdm alltime)	UAI=yes(nt use cdm alltime)	UAI=yes(nt use cdm alltime)	Yes
140	21	single	no	no	3-4 time/wk	no	no		6	TG	20-29	employ	Thai	receptive	never	never	5 or more	Never	any vocational	yes	not all the time	0	0	no	HPV +	no	no	no	HIV -	HPV-	Undet. type	none	none	none	no	yes	Receptive Only	2 or more	everday or 3-4/wk	yes	Never/Sometime	Never/Sometime	no	0-1	UAI=yes(nt use cdm alltime)	UAI=yes(nt use cdm alltime)	UAI=yes(nt use cdm alltime)	No
141	28	single	yes	yes	1 time/mon or less	yes	no	see doctor	10	Hetero/Bisex	20-29	employ	Thai	both	> 1 yr	> 1 yr	5 or more	sometimes	none	yes	not all the time			no	HPV -	no	no	no	HIV unknown	HPV-	HPV -	none	none	none	yes	yes	Insertive&Both	2 or more	<=1 /m or 1-2/wk	no	Never/Sometime	Never/Sometime	yes	2 or more	UAI=yes(nt use cdm alltime)	UAI=yes(nt use cdm alltime)	UAI=yes(nt use cdm alltime)	No
142	22	single	yes	yes	3-4 time/wk	no	no		6	Hetero/Bisex	20-29	employ	Thai	both	1 yr or less	1 yr or less	5 or more	sometimes	any university	yes	not all the time			no	HPV -	no	no	no	HIV -	HPV-	HPV -	none	none	none	no	yes	Insertive&Both	2 or more	everday or 3-4/wk	no	Never/Sometime	Never/Sometime	yes	0-1	UAI=yes(nt use cdm alltime)	No sx partner/no analsx	UAI=yes(nt use cdm alltime)	No
143	22	single	no	no	1 time/mon or less	no	no		2	Gay	20-29	student	Thai	both	never	never	2-4	sometimes	any university	yes	all the time	1	2	no	HPV +	yes	yes	yes	HIV -	HPV+	HPV +	2	both	1	no	yes	Insertive&Both	2 or more	<=1 /m or 1-2/wk	no	Never/Sometime	Never/Sometime	no	0-1	UAI=no(use cdm all time)	UAI=no(use cdm all time)	UAI=no(use cdm all time)	Yes
144	38	single	yes	no	1-2 times/wk	no	no		2	Gay	30-39	employ	Thai	receptive	1 yr or less	never	2-4	sometimes	any secondary	yes	not all the time	3	6	yes	HPV +	yes	yes	yes	HIV -	HPV+	HPV +	6-8	both	3-5	no	yes	Receptive Only	2 or more	<=1 /m or 1-2/wk	no	Never/Sometime	Never/Sometime	no	0-1	UAI=yes(nt use cdm alltime)	UAI=yes(nt use cdm alltime)	UAI=no(use cdm all time)	Yes
145	19	single	no	yes	1-2 times/wk	no	no		6	TG	<20	unemploy	Thai	receptive	never	1 yr or less	5 or more	Never	none	yes	not all the time	0	1	no	HPV +	no	no	no	HIV unknown	HPV+	HPV +	1	only low risk	none	no	yes	Receptive Only	2 or more	<=1 /m or 1-2/wk	no	Never/Sometime	Never/Sometime	yes	0-1	UAI=yes(nt use cdm alltime)	UAI=yes(nt use cdm alltime)	UAI=yes(nt use cdm alltime)	No
146	20	single	no	yes	1 time/mon or less	no	no		10	Gay	20-29	student	Thai	receptive	never	1 yr or less	5 or more	Never	any university	yes	not all the time	0	1	no	HPV +	no	yes	yes	HIV -	HPV+	HPV +	1	only low risk	none	no	no	Receptive Only	2 or more	<=1 /m or 1-2/wk	yes	Never/Sometime	Never/Sometime	yes	0-1	UAI=yes(nt use cdm alltime)	No sx partner/no analsx	UAI=yes(nt use cdm alltime)	No
147	29	single	yes	no	1 time/mon or less	yes	no	see doctor	9	Gay	20-29	employ	Thai	both	1 yr or less	never	5 or more	sometimes	any university	yes	not all the time	0	1	no	HPV +	no	yes	yes	HIV -	HPV+	HPV +	1	only low risk	none	yes	yes	Insertive&Both	2 or more	<=1 /m or 1-2/wk	no	Never/Sometime	Never/Sometime	no	0-1	UAI=yes(nt use cdm alltime)	UAI=yes(nt use cdm alltime)	UAI=yes(nt use cdm alltime)	No
148	20	single	yes	no	1-2 times/wk	no	no		3	Gay	20-29	employ	Thai	receptive	> 1 yr	never	2-4	sometimes	any vocational	yes	not all the time	1	2	no	HPV +	no	yes	yes	HIV +	HPV+	HPV +	2	both	1	no	yes	Receptive Only	2 or more	<=1 /m or 1-2/wk	yes	Never/Sometime	Never/Sometime	no	0-1	UAI=yes(nt use cdm alltime)	No sx partner/no analsx	UAI=yes(nt use cdm alltime)	Yes
149	33	single	yes	no	1-2 times/wk	no	no		4	Gay	30-39	employ	Thai	receptive	1 yr or less	never	2-4	Never	any university	yes	not all the time	2	3	yes	HPV +	yes	yes	yes	HIV -	HPV+	HPV +	3-5	both	2	no	yes	Receptive Only	2 or more	<=1 /m or 1-2/wk	no	Never/Sometime	Never/Sometime	no	0-1	UAI=yes(nt use cdm alltime)	UAI=yes(nt use cdm alltime)	UAI=no(use cdm all time)	Yes
150	28	has partner	yes	yes	1-2 times/wk	no	no		1	TG	20-29	employ	Thai	receptive	1 yr or less	> 1 yr	1	sometimes	any university	yes	not all the time	2	3	yes	HPV +	yes	yes	yes	HIV -	HPV+	HPV +	3-5	both	2	no	yes	Receptive Only	0-1	<=1 /m or 1-2/wk	yes	Never/Sometime	Never/Sometime	yes	0-1	UAI=yes(nt use cdm alltime)	UAI=yes(nt use cdm alltime)	No sx partner/no analsx	Yes
151	23	single	no	no	1 time/mon or less	no	no		3	Gay	20-29	employ	Thai	both	never	never	2-4	everytime	any university	yes	not all the time			no	HPV -	no	no	no	HIV -	HPV-	HPV -	none	none	none	no	yes	Insertive&Both	2 or more	<=1 /m or 1-2/wk	yes	Everytime/Almost	Everytime/Almost	no	0-1	UAI=yes(nt use cdm alltime)	UAI=yes(nt use cdm alltime)	UAI=yes(nt use cdm alltime)	No
152	22	single	no	no	1 time/mon or less	no	no		4	TG	20-29	student	Thai	receptive	never	never	2-4	sometimes	any university	yes	not all the time	0	1	no	HPV +	no	yes	yes	HIV -	HPV+	HPV +	1	only low risk	none	no	yes	Receptive Only	2 or more	<=1 /m or 1-2/wk	yes	Never/Sometime	Never/Sometime	no	0-1	UAI=yes(nt use cdm alltime)	UAI=yes(nt use cdm alltime)	UAI=yes(nt use cdm alltime)	No
153	23	single	no	no	1-2 times/wk	no	no		9	Gay	20-29	student	Thai	both	never	never	5 or more	Never	any university	yes	all the time	7	9	yes	HPV +	yes	yes	yes	HIV -	HPV+	HPV +	>=9	both	6-8	no	yes	Insertive&Both	2 or more	<=1 /m or 1-2/wk	no	Never/Sometime	Never/Sometime	no	0-1	UAI=no(use cdm all time)	UAI=no(use cdm all time)	UAI=no(use cdm all time)	Yes
154	21	single	no	no	1 time/mon or less	no	no		1	TG	20-29	student	Thai	receptive	never	never	1	sometimes	any university	yes	all the time	3	7	no	HPV +	yes	yes	no	HIV -	HPV+	HPV +	6-8	both	3-5	no	yes	Receptive Only	0-1	<=1 /m or 1-2/wk	yes	Never/Sometime	Everytime/Almost	no	0-1	UAI=no(use cdm all time)	No sx partner/no analsx	UAI=no(use cdm all time)	Yes
155	30	has partner	no	yes	1-2 times/wk	no	no		1	Gay	30-39	employ	Thai	both	never	1 yr or less	1	sometimes	any university	yes	not all the time	3	4	yes	HPV +	yes	yes	yes	HIV +	HPV+	HPV +	3-5	both	3-5	no	yes	Insertive&Both	0-1	<=1 /m or 1-2/wk	yes	Never/Sometime	Never/Sometime	yes	0-1	UAI=yes(nt use cdm alltime)	UAI=yes(nt use cdm alltime)	No sx partner/no analsx	Yes
156	27	single	yes	no	1-2 times/wk	no	yes		4	TG	20-29	employ	Thai	receptive	1 yr or less	never	2-4	sometimes	any secondary	yes	all the time	1	4	no	HPV +	yes	yes	yes	HIV +	HPV+	HPV +	3-5	both	1	no	yes	Receptive Only	2 or more	<=1 /m or 1-2/wk	no	Never/Sometime	Never/Sometime	no	0-1	UAI=no(use cdm all time)	UAI=no(use cdm all time)	UAI=no(use cdm all time)	Yes
157	22	has partner	no	no	1 time/mon or less	no	no		1	Gay	20-29	student	Thai	receptive	never	never	1	Never	any university	yes	all the time	1	2	no	HPV +	yes	yes	no	HIV unknown	HPV+	HPV +	2	both	1	no	yes	Receptive Only	0-1	<=1 /m or 1-2/wk	no	Never/Sometime	Never/Sometime	no	0-1	UAI=no(use cdm all time)	UAI=no(use cdm all time)	No sx partner/no analsx	Yes
158	25	has partner	no	no	1-2 times/wk	no	no		1	Gay	20-29	employ	Thai	both	never	never	1	Never	any university	yes	not all the time	2	2	no	HPV +	yes	yes	no	HIV -	HPV+	HPV +	2	only high risk	2	no	yes	Insertive&Both	0-1	<=1 /m or 1-2/wk	no	Never/Sometime	Never/Sometime	no	0-1	UAI=yes(nt use cdm alltime)	UAI=yes(nt use cdm alltime)	No sx partner/no analsx	Yes
159	18	single	no	yes	1-2 times/wk	no	yes		2	TG	<20	student	Thai	receptive	never	> 1 yr	2-4	sometimes	any vocational	yes	not all the time	3	5	no	HPV +	yes	yes	no	HIV +	HPV+	HPV +	3-5	both	3-5	no	no	Receptive Only	2 or more	<=1 /m or 1-2/wk	yes	Never/Sometime	Never/Sometime	yes	0-1	UAI=yes(nt use cdm alltime)	UAI=yes(nt use cdm alltime)	No sx partner/no analsx	Yes
160	21	single	no	no	1-2 times/wk	no	no		5	TG	20-29	student	Thai	receptive	never	never	5 or more	Never	any vocational	yes	not all the time	3	6	no	HPV +	yes	yes	no	HIV -	HPV+	HPV +	6-8	both	3-5	no	yes	Receptive Only	2 or more	<=1 /m or 1-2/wk	no	Never/Sometime	Never/Sometime	no	0-1	UAI=yes(nt use cdm alltime)	No sx partner/no analsx	UAI=yes(nt use cdm alltime)	Yes
161	20	has partner	no	no	1 time/mon or less	no	no		1	TG	20-29	student	Thai	receptive	never	never	1	sometimes	any vocational	yes	all the time			no	HPV -	no	no	no	HIV -	HPV-	HPV -	none	none	none	no	yes	Receptive Only	0-1	<=1 /m or 1-2/wk	yes	Never/Sometime	Never/Sometime	no	0-1	UAI=no(use cdm all time)	UAI=no(use cdm all time)	No sx partner/no analsx	No
162	19	has partner	no	no	1-2 times/wk	no	no		2	TG	<20	student	Thai	receptive	never	never	2-4	sometimes	any vocational	yes	not all the time	1	2	no	HPV +	yes	yes	yes	HIV unknown	HPV+	HPV +	2	both	1	no	yes	Receptive Only	2 or more	<=1 /m or 1-2/wk	yes	Never/Sometime	Never/Sometime	no	0-1	UAI=yes(nt use cdm alltime)	UAI=yes(nt use cdm alltime)	UAI=yes(nt use cdm alltime)	Yes
163	22	single	no	yes	3-4 time/wk	no	no		5	TG	20-29	student	Thai	receptive	never	> 1 yr	5 or more	sometimes	any vocational	yes	not all the time	3	6	yes	HPV +	yes	yes	yes	HIV +	HPV+	HPV +	6-8	both	3-5	no	yes	Receptive Only	2 or more	everday or 3-4/wk	yes	Never/Sometime	Never/Sometime	yes	0-1	UAI=yes(nt use cdm alltime)	UAI=yes(nt use cdm alltime)	UAI=yes(nt use cdm alltime)	Yes
164	20	has partner	no	no	1-2 times/wk	no	no		2	Gay	20-29	student	Thai	receptive	never	never	2-4	sometimes	any vocational	yes	all the time	3	7	yes	HPV +	yes	yes	yes	HIV +	HPV+	HPV +	6-8	both	3-5	no	yes	Receptive Only	2 or more	<=1 /m or 1-2/wk	yes	Never/Sometime	Never/Sometime	no	0-1	UAI=no(use cdm all time)	UAI=no(use cdm all time)	UAI=no(use cdm all time)	Yes
165	20	single	no	no	1 time/mon or less	no	no		11	TG	20-29	student	Thai	receptive	never	never	5 or more	sometimes	any vocational	yes	not all the time	2	5	yes	HPV +	yes	yes	yes	HIV -	HPV+	HPV +	3-5	both	2	no	yes	Receptive Only	2 or more	<=1 /m or 1-2/wk	yes	Never/Sometime	Never/Sometime	no	0-1	UAI=yes(nt use cdm alltime)	UAI=yes(nt use cdm alltime)	UAI=yes(nt use cdm alltime)	Yes
166	18	has partner	no	yes	3-4 time/wk	no	no		7	TG	<20	student	Thai	receptive	never	1 yr or less	5 or more	sometimes	any vocational	yes	not all the time			no	HPV -	no	no	no	HIV -	HPV-	HPV -	none	none	none	no	yes	Receptive Only	2 or more	everday or 3-4/wk	yes	Never/Sometime	Never/Sometime	yes	0-1	UAI=yes(nt use cdm alltime)	UAI=yes(nt use cdm alltime)	UAI=yes(nt use cdm alltime)	No
167	18	single	no	yes	1-2 times/wk	no	no		5	TG	<20	student	Thai	receptive	never	1 yr or less	5 or more	almost	any vocational	yes	not all the time	1	4	no	HPV +	yes	yes	no	HIV unknown	HPV+	HPV +	3-5	both	1	no	yes	Receptive Only	2 or more	<=1 /m or 1-2/wk	yes	Everytime/Almost	Never/Sometime	yes	0-1	UAI=yes(nt use cdm alltime)	UAI=yes(nt use cdm alltime)	UAI=yes(nt use cdm alltime)	Yes
168	18	single	no	no	3-4 time/wk	no	no		5	TG	<20	student	Thai	receptive	never	never	5 or more	sometimes	any vocational	yes	not all the time	4	7	yes	HPV +	yes	yes	yes	HIV -	HPV+	HPV +	6-8	both	3-5	no	yes	Receptive Only	2 or more	everday or 3-4/wk	no	Never/Sometime	Never/Sometime	no	0-1	UAI=yes(nt use cdm alltime)	UAI=yes(nt use cdm alltime)	UAI=yes(nt use cdm alltime)	Yes
169	25	has partner	no	no	1 time/mon or less	no	no		4	Gay	20-29	employ	Thai	both	never	never	2-4	Never	any university	yes	all the time	0	1	no	HPV +	no	no	no	HIV -	HPV+	HPV +	1	only low risk	none	no	yes	Insertive&Both	2 or more	<=1 /m or 1-2/wk	no	Never/Sometime	Never/Sometime	no	0-1	UAI=no(use cdm all time)	UAI=no(use cdm all time)	UAI=no(use cdm all time)	No
170	21	single	no	yes	3-4 time/wk	no	no		45	Gay	20-29	employ	Thai	both	never	1 yr or less	5 or more	sometimes	any vocational	yes	not all the time	0	1	no	HPV +	no	no	no	HIV -	HPV+	HPV +	1	only low risk	none	no	yes	Insertive&Both	2 or more	everday or 3-4/wk	no	Never/Sometime	Never/Sometime	yes	0-1	UAI=yes(nt use cdm alltime)	UAI=yes(nt use cdm alltime)	UAI=yes(nt use cdm alltime)	No
171	29	single	no	no	everyday	no	no		32	TG	20-29	employ	Thai	receptive	never	never	5 or more	almost	any university	yes	not all the time			no	HPV -	no	no	no	HIV -	HPV-	HPV -	none	none	none	no	yes	Receptive Only	2 or more	everday or 3-4/wk	yes	Everytime/Almost	Everytime/Almost	no	0-1	UAI=yes(nt use cdm alltime)	UAI=yes(nt use cdm alltime)	UAI=no(use cdm all time)	No
172	21	single	no	no	1-2 times/wk	no	no		1	TG	20-29	student	Thai	receptive	never	never	1	sometimes	any vocational	yes	not all the time			no	HPV -	no	no	no	HIV -	HPV-	HPV -	none	none	none	no	yes	Receptive Only	0-1	<=1 /m or 1-2/wk	yes	Never/Sometime	Never/Sometime	no	0-1	UAI=yes(nt use cdm alltime)	UAI=yes(nt use cdm alltime)	No sx partner/no analsx	No
173	48	single	yes	no	1 time/mon or less	no	no		4	TG	40 or more	employ	Thai	receptive	1 yr or less	never	2-4	almost	any vocational	yes	all the time	2	4	no	HPV +	yes	yes	no	HIV -	HPV+	HPV +	3-5	both	2	no	yes	Receptive Only	2 or more	<=1 /m or 1-2/wk	yes	Everytime/Almost	Everytime/Almost	no	0-1	UAI=no(use cdm all time)	No sx partner/no analsx	UAI=no(use cdm all time)	Yes
174	18	has partner	no	no	1 time/mon or less	no	no		6	Gay	<20	student	Thai	receptive	never	never	5 or more	sometimes	any vocational	yes	not all the time			no	HPV -	no	no	no	HIV -	HPV-	HPV -	none	none	none	no	yes	Receptive Only	2 or more	<=1 /m or 1-2/wk	yes	Never/Sometime	Never/Sometime	no	0-1	UAI=yes(nt use cdm alltime)	UAI=yes(nt use cdm alltime)	UAI=yes(nt use cdm alltime)	No
175	18	has partner	no	no	3-4 time/wk	no	no		0	Hetero/Bisex	<20	student	Thai	receptive	never	never	None	everytime	any vocational	no sex at all		3	7	no	HPV +	yes	yes	no	HIV -	HPV+	HPV +	6-8	both	3-5	no	yes	Receptive Only	0-1	everday or 3-4/wk	no	Everytime/Almost	Never/Sometime	no		No sx partner/no analsx	No sx partner/no analsx	No sx partner/no analsx	Yes
176	32	single	yes	yes	3-4 time/wk	no	no		20	TG	30-39	employ	Thai	receptive	1 yr or less	1 yr or less	5 or more	almost	any secondary	yes	not all the time	2	4	yes	HPV +	yes	yes	yes	HIV +	HPV+	HPV +	3-5	both	2	no	yes	Receptive Only	2 or more	everday or 3-4/wk	yes	Everytime/Almost	Everytime/Almost	yes	0-1	UAI=yes(nt use cdm alltime)	No sx partner/no analsx	UAI=yes(nt use cdm alltime)	Yes
177	23	single	no	yes	3-4 time/wk	no	no		4	TG	20-29	employ	Thai	both	never	1 yr or less	2-4	sometimes	any secondary	yes	all the time	3	6	yes	HPV +	yes	yes	yes	HIV -	HPV+	HPV +	6-8	both	3-5	no	yes	Insertive&Both	2 or more	everday or 3-4/wk	yes	Never/Sometime	Never/Sometime	yes	0-1	UAI=no(use cdm all time)	UAI=no(use cdm all time)	UAI=no(use cdm all time)	Yes
178	22	single	no	yes	everyday	no	no		45	TG	20-29	employ	Thai	both	never	1 yr or less	5 or more	sometimes	any secondary	yes	all the time	5	8	no	HPV +	yes	yes	no	HIV -	HPV+	HPV +	6-8	both	3-5	no	yes	Insertive&Both	2 or more	everday or 3-4/wk	yes	Never/Sometime	Never/Sometime	yes	0-1	UAI=no(use cdm all time)	No sx partner/no analsx	UAI=no(use cdm all time)	Yes
179	22	single	no	no	3-4 time/wk	no	no		5	TG	20-29	student	Thai	receptive	never	never	5 or more	sometimes	any vocational	yes	not all the time	2	3	yes	HPV +	yes	yes	yes	HIV -	HPV+	HPV +	3-5	both	2	no	yes	Receptive Only	2 or more	everday or 3-4/wk	yes	Never/Sometime	Never/Sometime	no	0-1	UAI=yes(nt use cdm alltime)	UAI=yes(nt use cdm alltime)	UAI=yes(nt use cdm alltime)	Yes
180	23	single	no	no	3-4 time/wk	no	no		30	TG	20-29	student	Thai	receptive	never	never	5 or more	everytime	any vocational	yes	not all the time	2	3	yes	HPV +	yes	yes	yes	HIV -	HPV+	HPV +	3-5	both	2	no	yes	Receptive Only	2 or more	everday or 3-4/wk	no	Everytime/Almost	Everytime/Almost	no	0-1	UAI=yes(nt use cdm alltime)	UAI=yes(nt use cdm alltime)	UAI=yes(nt use cdm alltime)	Yes
181	20	single	no	no	1 time/mon or less	yes	no	not see doctor	12	TG	20-29	student	Thai	receptive	never	never	5 or more	Never	any university	yes	not all the time	1	1	yes	HPV +	yes	yes	yes	HIV -	HPV+	HPV +	1	only high risk	1	yes	yes	Receptive Only	2 or more	<=1 /m or 1-2/wk	yes	Never/Sometime	Never/Sometime	no	0-1	UAI=yes(nt use cdm alltime)	UAI=yes(nt use cdm alltime)	UAI=yes(nt use cdm alltime)	Yes
182	25	single	no	no	1 time/mon or less	no	no		2	Gay	20-29	employ	Thai	both	never	never	2-4	Never	any university	yes	all the time	0	1	no	HPV +	no	no	no	HIV -	HPV+	HPV +	1	only low risk	none	no	yes	Insertive&Both	2 or more	<=1 /m or 1-2/wk	no	Never/Sometime	Never/Sometime	no	0-1	UAI=no(use cdm all time)	UAI=no(use cdm all time)	No sx partner/no analsx	No
183	23	single	no	no	3-4 time/wk	no	no		1	TG	20-29	student	Thai	receptive	never	never	1	sometimes	any vocational	yes	not all the time	3	3	no	HPV +	yes	yes	no	HIV -	HPV+	HPV +	3-5	only high risk	3-5	no	yes	Receptive Only	0-1	everday or 3-4/wk	yes	Never/Sometime	Never/Sometime	no	0-1	UAI=yes(nt use cdm alltime)	UAI=yes(nt use cdm alltime)	No sx partner/no analsx	Yes
184	28	has partner	yes	no	3-4 time/wk	no	no		2	TG	20-29	employ	Thai	receptive	1 yr or less	never	2-4	sometimes	any secondary	yes	not all the time	0	0	no	HPV +	no	no	no	HIV -	HPV-	Undet. type	none	none	none	no	yes	Receptive Only	2 or more	everday or 3-4/wk	yes	Never/Sometime	Never/Sometime	no	0-1	UAI=yes(nt use cdm alltime)	UAI=yes(nt use cdm alltime)	UAI=yes(nt use cdm alltime)	No
185	32	single	no	no	1-2 times/wk	no	no		5	TG	30-39	unemploy	Thai	receptive	never	never	5 or more	sometimes	any secondary	yes	not all the time	0	5	no	HPV +	no	no	no	HIV +	HPV+	HPV +	3-5	only low risk	none	no	yes	Receptive Only	2 or more	<=1 /m or 1-2/wk	yes	Never/Sometime	Never/Sometime	no	0-1	UAI=yes(nt use cdm alltime)	No sx partner/no analsx	UAI=yes(nt use cdm alltime)	No
186	19	single	no	no	1 time/mon or less	yes	no	not see doctor	1	Gay	<20	student	Thai	receptive	never	never	1	sometimes	any university	yes	not all the time	1	2	no	HPV +	no	no	no	HIV -	HPV+	HPV +	2	both	1	yes	yes	Receptive Only	0-1	<=1 /m or 1-2/wk	no	Never/Sometime	Never/Sometime	no	0-1	UAI=yes(nt use cdm alltime)	UAI=yes(nt use cdm alltime)	No sx partner/no analsx	Yes
187	21	has partner	no	no	1 time/mon or less	no	no		1	TG	20-29	student	Thai	receptive	never	never	1	Never	any secondary	yes	not all the time	3	8	no	HPV +	yes	yes	yes	HIV -	HPV+	HPV +	6-8	both	3-5	no	yes	Receptive Only	0-1	<=1 /m or 1-2/wk	yes	Never/Sometime	Never/Sometime	no	0-1	UAI=yes(nt use cdm alltime)	UAI=yes(nt use cdm alltime)	No sx partner/no analsx	Yes
188	22	single	no	yes	3-4 time/wk	no	no		4	TG	20-29	unemploy	Thai	receptive	never	1 yr or less	2-4	sometimes	none	yes	all the time	2	4	yes	HPV +	yes	yes	yes	HIV +	HPV+	HPV +	3-5	both	2	no	yes	Receptive Only	2 or more	everday or 3-4/wk	yes	Never/Sometime	Never/Sometime	yes	0-1	UAI=no(use cdm all time)	UAI=no(use cdm all time)	No sx partner/no analsx	Yes
189	27	has partner	yes	no	everyday	yes	no	see doctor	23	TG	20-29	employ	Thai	both	1 yr or less	never	5 or more	everytime	any vocational	yes	not all the time			no		no	no	no	HIV -						yes	yes	Insertive&Both	2 or more	everday or 3-4/wk	yes	Everytime/Almost	Everytime/Almost	no	0-1	UAI=yes(nt use cdm alltime)	UAI=yes(nt use cdm alltime)	UAI=yes(nt use cdm alltime)	No
190	28	single	no	no	3-4 time/wk	no	no		20	TG	20-29	employ	Thai	receptive	never	never	5 or more	sometimes	any secondary	yes	not all the time	1	7	no	HPV +	no	yes	yes	HIV unknown	HPV+	HPV +	6-8	both	1	no	yes	Receptive Only	2 or more	everday or 3-4/wk	yes	Never/Sometime	Never/Sometime	no	0-1	UAI=yes(nt use cdm alltime)	No sx partner/no analsx	UAI=yes(nt use cdm alltime)	Yes
191	23	has partner	no	yes	1-2 times/wk	no	no		0	Gay	20-29	employ	Thai	receptive	never	1 yr or less	None	sometimes	any secondary	no sex at all		2	4	yes	HPV +	yes	yes	yes	HIV -	HPV+	HPV +	3-5	both	2	no	yes	Receptive Only	0-1	<=1 /m or 1-2/wk	yes	Never/Sometime	Never/Sometime	yes		No sx partner/no analsx	No sx partner/no analsx	No sx partner/no analsx	Yes
192	23	single	no	no	1 time/mon or less	no	no		1	Hetero/Bisex	20-29	employ	Thai	receptive	never	never	1	Never	any university	yes	all the time			no	HPV -	no	no	no	HIV -	HPV-	HPV -	none	none	none	no	no	Receptive Only	0-1	<=1 /m or 1-2/wk	yes	Never/Sometime	Never/Sometime	no	0-1	UAI=no(use cdm all time)	No sx partner/no analsx	UAI=no(use cdm all time)	No
193	23	has partner	no	no	1-2 times/wk	no	no		2	Gay	20-29	employ	Thai	receptive	never	never	2-4	Never	any university	yes	all the time	2	2	yes	HPV +	yes	yes	yes	HIV -	HPV+	HPV +	2	only high risk	2	no	yes	Receptive Only	2 or more	<=1 /m or 1-2/wk	no	Never/Sometime	Never/Sometime	no	0-1	UAI=no(use cdm all time)	UAI=no(use cdm all time)	UAI=no(use cdm all time)	Yes
194	21	single	no	yes	1-2 times/wk	no	no		4	Gay	20-29	employ	Thai	receptive	never	1 yr or less	2-4	Never	any secondary	yes	not all the time	1	3	yes	HPV +	yes	yes	yes	HIV unknown	HPV+	HPV +	3-5	both	1	no	no	Receptive Only	2 or more	<=1 /m or 1-2/wk	no	Never/Sometime	Never/Sometime	yes	0-1	UAI=yes(nt use cdm alltime)	UAI=no(use cdm all time)	UAI=yes(nt use cdm alltime)	Yes
195	25	single	no	no	1 time/mon or less	no	no		0	Hetero/Bisex	20-29	employ	Thai	receptive	never	never	None	everytime	any vocational	no sex at all				no		no	no	no	HIV -						no	yes	Receptive Only	0-1	<=1 /m or 1-2/wk	yes	Everytime/Almost	Everytime/Almost	no		No sx partner/no analsx	No sx partner/no analsx	No sx partner/no analsx	No
196	18	single	yes	no	1 time/mon or less	no	no		1	TG	<20	student	Thai	receptive	1 yr or less	never	1	sometimes	any vocational	none				no	HPV -	no	no	no	HIV -	HPV-	HPV -	none	none	none	no	yes	Receptive Only	0-1	<=1 /m or 1-2/wk	yes	Never/Sometime	Never/Sometime	no	0-1	No sx partner/no analsx	No sx partner/no analsx	No sx partner/no analsx	No
197	18	single	no	no	1 time/mon or less	no	no		10	TG	<20	student	Thai	receptive	never	never	5 or more	sometimes	any vocational	yes	not all the time	1	2	yes	HPV +	yes	yes	yes	HIV -	HPV+	HPV +	2	both	1	no	yes	Receptive Only	2 or more	<=1 /m or 1-2/wk	yes	Never/Sometime	Never/Sometime	no	0-1	UAI=yes(nt use cdm alltime)	No sx partner/no analsx	UAI=yes(nt use cdm alltime)	Yes
198	35	has partner	no	no	3-4 time/wk	no	no		1	TG	30-39	employ	Thai	receptive	never	never	1	sometimes	any secondary	yes	not all the time	0	1	no	HPV +	no	no	no	HIV -	HPV+	HPV +	1	only low risk	none	no	yes	Receptive Only	0-1	everday or 3-4/wk	yes	Never/Sometime	Never/Sometime	no	0-1	UAI=yes(nt use cdm alltime)	UAI=yes(nt use cdm alltime)	No sx partner/no analsx	No
199	33	has partner	no	no	1-2 times/wk	no	no		1	TG	30-39	employ	Thai	receptive	never	never	1	Never	any secondary	yes	not all the time			no	HPV -	no	no	no	HIV -	HPV-	HPV -	none	none	none	no	no	Receptive Only	0-1	<=1 /m or 1-2/wk	yes	Never/Sometime	Never/Sometime	no	0-1	UAI=yes(nt use cdm alltime)	UAI=yes(nt use cdm alltime)	No sx partner/no analsx	No
200	27	has partner	no	no	1-2 times/wk	no	no		2	Gay	20-29	employ	Thai	both	never	never	2-4	almost	any vocational	yes	all the time	0	0	no	HPV +	no	no	no	HIV -	HPV-	Undet. type	none	none	none	no	yes	Insertive&Both	2 or more	<=1 /m or 1-2/wk	no	Everytime/Almost	Everytime/Almost	no	0-1	UAI=no(use cdm all time)	UAI=no(use cdm all time)	UAI=no(use cdm all time)	No
201	35	single	no	no	1-2 times/wk	no	no		1	TG	30-39	employ	Thai	receptive	never	never	1	sometimes	any university	yes	not all the time			no	HPV -	no	no	no	HIV -	HPV-	HPV -	none	none	none	no	yes	Receptive Only	0-1	<=1 /m or 1-2/wk	yes	Never/Sometime	Never/Sometime	no	0-1	UAI=yes(nt use cdm alltime)	UAI=yes(nt use cdm alltime)	No sx partner/no analsx	No
